# Supplementary material for: Increased richness and diversity of the vaginal microbiota and spontaneous preterm birth
Source: Microbiome. 2018 Jun 28;6:117. doi: 10.1186/s40168-018-0502-8 (PMC6022438; doi:10.1186/s40168-018-0502-8)
Supplement: Supplementary file 2 — Summary of OTU analysed in this study. OTU ID, percentage of identity, length, cpnDB name, species, and abundance in each library are shown. (XLSX 500 kb) [file 40168_2018_502_MOESM2_ESM.xlsx]

## Sheet: Sheet1
OTU	%identity	length	cpnDB hit	Species	Total reads	Vogue1C-02-003	Vogue1C-02-009	Vogue1C-02-016	Vogue1C-02-030	Vogue1C-02-037	Vogue1C-02-038	Vogue1C-02-041	Vogue1C-02-050	Vogue1C-02-058	Vogue1C-02-060	Vogue1C-02-061	Vogue1C-02-062	Vogue1C-02-063	Vogue1C-02-064	Vogue1C-02-065	Vogue1C-02-066	Vogue1C-02-067	Vogue1C-02-068	Vogue1C-02-069	Vogue1C-02-070	Vogue1C-02-071	Vogue1C-02-072	Vogue1C-02-074	Vogue1C-02-075	Vogue1C-02-076	Vogue1C-02-078	Vogue1C-02-079	Vogue1C-02-081	Vogue1C-02-082	Vogue1C-02-083	Vogue1C-02-084	Vogue1C-02-086	Vogue1C-02-087	Vogue1C-02-088	Vogue1C-02-090	Vogue1C-02-091	Vogue1C-02-092	Vogue1C-02-093	Vogue1C-02-094	Vogue1C-02-095	Vogue1C-02-096	Vogue1C-02-097	Vogue1C-02-098	Vogue1C-02-099
vogue1403	99.8	549	b7450 AY562570 Lactobacillus crispatus CECT4840	Lactobacillus crispatus	518483	0	1	1	25	10	37	12	0	0	11	3517	48	252	48	11	11	9	36	4966	14	32	45	7494	129	15	19	158	1356	49	1	13	20623	8972	0	3	2	5	2131	0	7	10767	27	46	5
vogue1174	100	549	b15282 NZ_ACLN01000008 Lactobacillus iners DSM 13335	Lactobacillus iners	236066	0	0	60	6	5	9	15	52	185	618	86	41	30	8569	20	79	677	4806	293	1442	1666	6	86	1091	8973	13	140	18	19485	1	7327	21	11	0	0	0	8937	2	0	28	17	1122	11795	4
vogue1479	95.7	590	b7850 AF429687 Lactobacillus jensenii ATCC 25258	Lactobacillus jensenii	166031	3	10	2	18	20	30	15	2	11	2274	37	23	29	40	53	20	1550	28	15	15	14218	6	17	20	216	2	37	29	24	12	2	27	8	494	9	1085	1816	2	8	9	39	19	13	19837
vogue1670	99.6	550	b15920 CP001849 Gardnerella vaginalis 409-05	Gardnerella vaginalis subgroup A	108038	10	21	6439	42	52	9190	40	200	7	1	0	0	3	8	1	0	0	7	19	0	5	0	0	5	0	0	34	0	11	27	0	0	1	1365	14	72	0	0	990	0	0	0	0	0
vogue1668	99.5	555	b291 AF240579 Gardnerella vaginalis ATCC 14018	Gardnerella vaginalis subgroup C	82298	1	15	883	25	2577	38	58	702	3	0	2	0	0	0	1	0	0	0	0	0	0	0	15	0	0	2	1	2	7	17	11	5	2	3	1391	51	22	0	1	1	1	9208	14	3
vogue0161	97.7	486	b10199 EF571590 Lactobacillus gasseri ATCC 33323	Lactobacillus gasseri	58809	0	11	0	1	2	1445	2	0	0	5	0	1	35	0	240	2	1	1	2	0	2	0	2	47	2	1	5056	0	3	0	13	4	1	0	2	6	1	0	1	380	0	43	1	0
vogue0860	99.6	549	b3498 AY166564 Bifidobacterium infantis 6w-50	Bifidobacterium infantis	56246	0	0	0	0	0	0	0	0	0	1	5	21	25570	23	7	15	4	23	3	8	20	4	2	5	9	0	9	0	0	0	0	0	0	0	0	0	0	0	1	0	0	0	0	0
vogue1410	99.5	550	b18700 AEXU01000043 Lactobacillus delbrueckii subsp. lactis DSM 20072	Lactobacillus delbrueckii subsp. lactis	48063	0	0	0	0	0	0	0	0	0	0	1	19	13	5	49	7261	2	16	2	7	13	1256	5	0	30	4813	12	7	1	0	1	4	0	0	0	0	0	0	0	2	3	7	4	0
vogue0193	99.5	549	b19134 NZ_AFIJ01000035 Megasphaera sp. UPII 199-6 NULL	Megasphaera sp. UPII	42584	0	2	1915	1	3	7	10	419	0	0	0	2	0	0	3	0	0	0	0	0	0	0	0	0	0	0	7	1	0	1	0	0	0	0	1	5	0	0	0	0	0	0	0	0
vogue1067	96.6	469	b10199 EF571590 Lactobacillus gasseri ATCC 33323	Lactobacillus gasseri	36910	0	83	0	0	1	1	0	0	0	5	1	3	1302	11	11811	8	145	13	5	5	10	0	9	3	13	0	39	0	1	0	1	1	0	0	0	0	0	0	0	342	0	30	0	0
vogue1589	99.5	606	b278 AF240566 Bifidobacterium breve JCM1192	Bifidobacterium breve	29214	100	141	3	2483	20	24	17	0	5	0	0	4	8	5	0	0	1	2	1	0	1	0	0	0	2	6	2	0	0	7	7	16	4	2	10	1781	30	0	4	0	1	1	1	228
vogue1591	99.3	552	b284 AF240572 Bifidobacterium dentium JCM1195	Bifidobacterium dentium	19212	0	0	0	0	0	0	0	0	0	0	0	469	0	0	0	0	0	0	0	0	0	0	0	0	0	0	0	0	0	0	0	0	0	0	0	0	0	0	0	0	0	0	3	0
vogue1372	96.9	549	b12598 FJ360434 Atopobium vaginae DSM15829	Atopobium vaginae	19085	1	2290	0	9	552	26	8	151	1	0	0	0	0	0	0	0	0	0	0	0	0	0	0	0	0	0	22	4	5	2065	0	0	0	1	7	9	0	0	58	2	0	1	0	0
vogue1409	97.9	242	b7450 AY562570 Lactobacillus crispatus CECT4840	Lactobacillus crispatus	18081	0	0	0	1	0	1	0	0	0	0	54	2	6	2	1	1	1	3	80	1	2	3	131	1	0	8	9	53	2	1	0	918	365	0	0	1	0	7	0	4	370	14	8	0
vogue1186	99.5	436	b7874 AF429667 Lactobacillus acidophilus ATCC 4356	Lactobacillus acidophilus	15889	3	3	6	9	8	22	8	0	7	2	6	406	22	11	28	3	2	13	17	5	10	4	12	2	6	4	13	8	28	6	20	78	24	1	368	9	21	9	1	2	17	12	13	24
vogue1121	100	555	b17632 AB547591 Prevotella amnii JCM 14753	Prevotella amnii	12983	0	0	0	0	0	0	0	0	0	0	0	0	0	0	0	0	0	0	0	0	0	0	0	0	0	0	0	0	0	0	0	0	0	0	0	1	0	0	0	0	0	0	0	0
vogue1214	99.3	552	b28163 NZ_ATVB01000003 Alloscardovia omnicolens DSM 21503	Alloscardovia omnicolens	10631	0	0	0	2	0	0	2	0	0	0	0	0	0	0	0	0	0	0	0	0	0	1	0	0	0	0	0	0	0	0	0	0	0	0	0	0	0	0	0	0	0	0	0	3
vogue1172	100	306	b10199 EF571590 Lactobacillus gasseri ATCC 33323	Lactobacillus gasseri	10151	0	3	0	0	3	48	2	0	0	0	0	3	40	6	255	2	2	6	1	2	4	1	0	1	1	6	267	3	2	1	5	2	2	0	1	2	0	0	0	296	1	15	1	0
vogue1663	99.6	543	b15977 FJ577599 Actinobacteria sp. N153 N153_103-6	Gardnerella vaginalis subgroup B	9224	1048	7	2	12	4	12	10	13	2	0	1	0	1	0	112	0	2	0	3	1	0	0	2	0	8	0	4	0	3	4	0	0	0	3	1	1	10	0	487	0	0	42	0	0
vogue1355	99.7	349	b10199 EF571590 Lactobacillus gasseri ATCC 33323	Lactobacillus gasseri	8311	0	4	4	0	0	12	0	1	0	0	1	7	30	10	313	4	5	9	4	3	1	2	3	2	5	9	311	4	11	2	8	6	1	2	0	2	14	0	0	57	4	24	8	1
vogue1380	97.7	556	b17590 AB547633 Prevotella timonensis JCM 15640	Prevotella timonensis	7345	0	1	1822	3	4	4	2	0	0	1	0	1	3	0	0	0	0	6	0	0	0	0	0	0	0	2	1	0	1	1	0	0	0	0	3	1	0	0	0	0	0	0	37	0
vogue1173	97.7	387	b15282 NZ_ACLN01000008 Lactobacillus iners DSM 13335	Lactobacillus iners	7308	0	0	0	0	0	0	0	5	0	26	1	2	0	3	0	1	12	99	1	0	1	1	1	0	2	0	4	2	2	0	2	1	0	0	0	0	1032	0	0	0	2	447	5	3
vogue0212	69.5	551	b16472 CP001850 Clostridium genomosp. BVAB3 UPII9-5	Clostridium genomosp. BVAB3	6614	0	0	0	0	0	1	1	0	0	1	0	0	1	0	0	0	0	0	0	0	0	0	1	0	0	0	0	0	0	0	0	0	0	0	0	0	0	0	0	0	0	0	0	0
vogue0026	83.7	379	b7678 DQ062238 Streptococcus ratti serotype b	Streptococcus ratti	6144	1	21	23	52	53	111	78	2	62	2	10	44	34	94	16	34	15	18	8	15	49	16	18	6	13	13	22	11	45	91	28	56	20	9	18	32	47	0	13	12	25	57	68	60
vogue1197	97.5	243	b7450 AY562570 Lactobacillus crispatus CECT4840	Lactobacillus crispatus	6134	0	0	0	0	1	0	0	0	0	0	21	1	0	1	1	0	0	3	26	0	1	4	38	0	1	5	2	25	2	0	1	279	122	0	0	0	0	71	0	2	196	4	4	0
vogue1232	97.6	333	b7850 AF429687 Lactobacillus jensenii ATCC 25258	Lactobacillus jensenii	5804	3	1	0	0	5	7	4	0	0	1	0	2	4	8	0	1	1	5	2	4	282	4	0	1	6	0	9	7	0	2	0	0	0	14	2	25	8	0	1	0	0	0	0	2093
vogue1193	99.4	335	b7850 AF429687 Lactobacillus jensenii ATCC 25258	Lactobacillus jensenii	5389	0	1	0	5	6	13	12	0	5	26	1	4	1	3	0	1	3	5	1	5	274	2	1	1	6	0	7	4	0	2	0	0	0	16	2	49	13	0	1	0	0	0	0	1400
vogue1102	99.6	262	b7450 AY562570 Lactobacillus crispatus CECT4840	Lactobacillus crispatus	5149	0	0	0	0	0	0	0	0	0	0	7	1	2	0	0	0	1	2	17	0	1	2	28	0	0	0	4	29	2	0	2	414	167	0	0	0	0	3	0	1	138	0	2	0
vogue1310	99.3	550	b18814 AFBB01000007 Dialister micraerophilus DSM 19965	Dialister micraerophilus	5145	0	106	69	1	24	4	0	42	1	0	0	173	7	0	0	0	0	0	2	0	0	0	0	0	0	0	0	0	0	4	0	1	0	0	0	6	1	0	1	0	0	167	5	31
vogue0490	94.1	219	b12598 FJ360434 Atopobium vaginae DSM15829	Atopobium vaginae	4981	17	62	22	69	58	101	83	3	25	5	12	44	33	82	6	17	2	21	7	31	36	7	11	0	6	5	23	7	14	63	21	21	28	15	28	46	34	7	9	13	17	70	62	27
vogue1182	100	217	b7850 AF429687 Lactobacillus jensenii ATCC 25258	Lactobacillus jensenii	4886	1	0	1	5	3	1	3	0	1	3	0	1	0	0	0	2	22	0	0	2	319	1	0	0	2	1	0	6	0	2	0	0	0	8	1	30	54	0	1	0	1	0	0	981
vogue1379	97.8	554	b17590 AB547633 Prevotella timonensis JCM 15640	Prevotella timonensis	3490	0	2	47	0	2	141	2	0	0	0	0	52	1	0	0	1	0	1	9	0	0	0	0	0	0	0	0	0	0	1	0	1	0	0	0	0	0	0	0	0	0	0	0	0
vogue0021	58.8	337	b7831 AF429662 Weissella viridescens ATCC 12706 (CCC B1183 )	Weissella viridescens	3319	1	25	15	41	66	58	42	5	54	0	2	29	42	69	5	7	10	23	8	6	33	5	3	3	6	3	19	7	17	34	14	19	14	8	9	26	29	0	1	12	21	65	40	16
vogue1134	84.1	178	b18093 AECU01000014 Faecalibacterium cf. prausnitzii KLE1255	Faecalibacterium cf. prausnitzii	2947	0	17	10	23	50	47	36	0	13	1	1	26	43	38	9	10	7	24	1	11	19	7	2	1	0	3	10	2	2	44	2	3	3	1	9	13	29	0	4	5	6	56	58	15
vogue0441	79.8	564	b18814 AFBB01000007 Dialister micraerophilus DSM 19965	Dialister micraerophilus	1996	0	0	508	0	0	23	1	1	2	0	0	0	0	0	0	0	0	0	0	0	0	0	0	0	0	0	0	0	0	1	0	0	0	0	0	1	0	0	0	0	0	0	7	0
vogue1048	63.6	157	b20127 CP003147 Pseudovibrio sp. FO-BEG1	Pseudovibrio sp.	1634	1	10	5	36	12	38	38	1	26	0	1	14	17	31	12	11	2	10	17	6	17	2	2	0	4	2	5	2	15	24	6	12	19	3	2	14	16	0	2	2	12	26	34	11
vogue1404	94.9	475	b7850 AF429687 Lactobacillus jensenii ATCC 25258	Lactobacillus jensenii	1585	0	0	0	0	0	0	0	0	0	0	0	0	0	0	0	0	0	0	0	0	0	0	0	0	0	0	0	0	0	0	0	0	0	0	0	1	1	0	0	0	0	0	0	2
vogue0478	94.4	415	b27515 NZ_HE610718 Peptoniphilus senegalensis JC140	Peptoniphilus senegalensis	1568	2	9	3	14	8	11	7	3	10	0	1	10	4	19	1	5	1	10	1	0	5	3	0	2	5	18	1	6	7	10	12	9	8	1	4	6	10	0	0	2	5	13	12	5
vogue1466	98	562	b28068 NZ_AWXC01000011 Prevotella sp. BV3P1	Prevotella sp.	1390	0	0	0	0	0	0	0	0	0	0	0	1	0	0	0	0	0	0	2	0	0	0	0	0	0	0	0	0	3	0	0	0	0	0	0	0	0	0	0	0	0	0	0	0
vogue1198	96.3	272	b10199 EF571590 Lactobacillus gasseri ATCC 33323	Lactobacillus gasseri	1331	0	2	0	0	0	4	0	0	0	1	0	0	15	1	62	0	0	1	2	2	1	0	0	1	0	0	17	0	0	0	1	0	0	0	0	0	0	0	0	28	0	0	2	0
vogue0191	80.7	562	b3363 AY123698 Aerococcus urinae ATCC 51268	Aerococcus urinae	1285	0	0	110	0	0	1	0	0	0	0	0	0	0	0	0	0	0	0	0	0	0	0	0	0	0	0	0	0	0	0	0	0	0	0	0	0	6	0	0	0	0	48	0	0
vogue1673	98.8	184	b291 AF240579 Gardnerella vaginalis ATCC 14018	Gardnerella vaginalis subgroup C	1208	2	4	6	6	9	7	10	4	18	0	0	6	4	3	1	0	3	3	1	2	2	4	1	0	1	0	4	2	5	4	2	1	2	2	5	3	3	2	2	0	1	66	9	4
vogue1275	99.3	555	b21893 AGZU01000014 Sphingobium yanoikuyae ATCC 51230	Sphingobium yanoikuyae	1173	3	10	2	7	27	24	8	0	19	0	2	24	5	37	1	2	3	5	0	3	8	2	1	1	1	1	5	0	2	43	1	2	2	1	5	8	5	2	7	3	2	29	27	5
vogue1396	95.9	363	b1123 AF352799 Streptococcus parasanguinis ATCC 15912	Streptococcus parasanguinis	1172	5	16	5	15	14	12	8	0	5	3	3	14	6	41	2	0	4	7	0	4	11	1	3	0	0	0	6	1	2	19	3	1	8	2	5	6	17	3	1	6	4	16	15	7
vogue1446	99.1	555	b17655 AB547552 Bacteroides coagulans JCM 12528	Bacteroides coagulans	1064	0	0	0	0	0	6	0	0	0	0	0	0	0	0	0	0	0	0	0	0	0	0	0	0	0	0	0	0	0	0	0	0	0	0	0	0	0	0	0	0	0	0	0	0
vogue1339	99.1	555	b17634 AB547589 Porphyromonas uenonis JCM 13868	Porphyromonas uenonis	1011	0	1	0	0	1	98	0	0	0	0	1	0	0	0	0	0	0	0	6	0	0	0	0	0	0	0	0	0	0	0	0	0	0	0	0	0	0	0	0	0	0	0	6	0
vogue0489	91.9	326	b19134 NZ_AFIJ01000035 Megasphaera sp. UPII 199-6 NULL	Megasphaera sp. UPII	948	0	0	38	2	0	4	0	4	1	0	0	0	0	0	0	0	0	0	0	0	0	0	0	0	0	0	0	0	0	0	0	0	0	0	0	1	0	0	0	0	0	0	0	0
vogue0486	82.2	555	b17630 AB547593 Prevotella bergensis JCM 13869	Prevotella bergensis	943	0	0	554	0	0	1	1	0	1	0	0	0	0	0	0	0	0	0	0	0	0	0	0	0	0	0	0	0	0	0	0	0	0	0	0	0	0	0	0	0	0	0	5	0
vogue0157	79.6	421	b6849 AY691288 Prevotella tannerae ATCC 51259	Prevotella tannerae	923	6	3	1	12	4	20	12	0	4	0	3	6	3	16	5	5	0	5	0	3	2	2	2	0	2	8	4	4	20	4	16	22	9	2	6	2	3	1	3	4	4	5	19	1
vogue1219	97.7	217	b19134 NZ_AFIJ01000035 Megasphaera sp. UPII 199-6 NULL	Megasphaera sp. UPII	922	0	0	11	0	2	0	0	2	0	0	0	0	0	0	0	0	0	0	0	0	0	0	0	0	0	0	0	0	0	0	0	0	0	0	0	2	0	0	0	0	0	0	0	0
vogue1180	89.6	203	b278 AF240566 Bifidobacterium breve JCM1192	Bifidobacterium breve	902	0	4	0	23	2	0	0	0	0	0	0	1	0	0	0	0	0	0	0	0	0	0	0	0	0	0	0	0	0	1	0	0	0	0	0	37	3	0	1	0	0	0	0	7
vogue1370	96.9	420	b12598 FJ360434 Atopobium vaginae DSM15829	Atopobium vaginae	874	0	104	0	2	12	0	0	4	0	0	0	0	0	0	0	0	0	0	0	0	0	0	0	0	0	0	0	0	1	12	0	0	0	0	1	1	0	0	1	3	0	0	0	0
vogue0929	88.2	549	b8455 CP000705 Lactobacillus reuteri JCM1112	Lactobacillus reuteri	873	0	0	0	0	0	0	0	0	0	7	0	0	0	0	16	0	2	0	52	2	45	0	1	0	0	0	0	0	0	0	0	1	0	0	0	0	0	0	0	0	0	0	0	0
vogue1462	99.1	555	b18989 AFGE01000075 Shigella boydii 5216-82	Shigella boydii	869	0	0	0	0	0	0	0	0	0	0	0	0	1	0	0	0	0	0	0	0	0	0	1	0	0	0	6	0	21	0	0	0	0	0	0	0	0	0	0	0	0	0	0	0
vogue1651	98.8	263	b15977 FJ577599 Actinobacteria sp. N153 N153_103-6	Gardnerella vaginalis subgroup B	829	6	0	9	0	3	12	3	0	0	0	0	0	0	2	3	0	0	3	1	0	0	0	2	1	0	0	0	0	12	2	0	13	4	1	1	0	8	0	14	0	2	6	8	0
vogue0874	75.4	554	b26288 AGYV01000006 Clostridium innocuum 2959	Clostridium innocuum	814	0	5	1	12	5	12	2	2	5	0	2	5	3	12	2	1	2	2	0	6	7	0	2	0	9	13	5	1	14	7	10	14	4	0	2	4	10	0	2	0	3	16	12	10
vogue1361	98.5	329	b18216 NZ_AENP01000025 Peptoniphilus harei ACS-146-V-Sch2b	Peptoniphilus harei	792	0	0	0	0	0	0	0	0	0	0	0	0	0	0	0	0	0	0	0	0	0	0	0	0	0	0	0	0	0	0	0	0	0	0	0	0	0	0	0	0	0	0	0	0
vogue0207	81.6	554	b10329 AAVL02000028 Eubacterium ventriosum ATCC 27560	Eubacterium ventriosum	790	0	0	0	0	0	0	0	0	0	0	0	0	0	0	0	0	0	0	0	0	0	0	0	0	0	0	0	0	0	0	0	0	0	0	0	0	0	0	0	0	0	0	0	0
vogue1151	99.8	560	b7845 AF429680 Lactobacillus fermentum ATCC 14931	Lactobacillus fermentum	723	0	0	0	0	0	0	0	0	0	0	0	21	2	0	0	0	0	0	0	0	0	0	0	0	2	0	0	0	0	0	0	0	0	0	0	0	0	0	0	0	0	0	0	0
vogue0656	92.2	567	b13661 ACGD01000005 Corynebacterium accolens ATCC 49725	Corynebacterium accolens	664	0	0	0	0	0	1	0	0	0	0	0	0	0	0	0	0	0	0	0	0	1	0	0	0	0	1	0	0	4	0	0	0	0	0	0	0	0	0	0	0	0	0	0	0
vogue1042	84.4	559	b26859 NZ_KB907525 Eubacterium siraeum DSM 15702	Eubacterium siraeum	641	3	4	3	2	1	4	1	0	1	0	1	5	2	9	3	1	0	0	0	1	4	1	2	0	0	17	4	1	23	2	21	24	14	2	2	0	0	1	1	1	2	7	10	5
vogue0633	75	552	b21018 NZ_AGWP01000004 Actinomyces neuii subsp. anitratus BVS029A5	Actinomyces neuii subsp. anitratus	633	0	0	0	0	0	0	0	0	0	0	0	2	0	0	0	0	0	0	0	0	0	0	0	0	0	0	0	0	0	0	0	0	0	0	0	0	0	0	0	0	0	0	76	0
vogue1488	96.5	293	b7850 AF429687 Lactobacillus jensenii ATCC 25258	Lactobacillus jensenii	621	0	0	0	0	0	2	0	0	0	4	0	0	0	1	0	0	0	0	1	1	56	0	0	0	0	0	3	0	0	1	0	0	0	0	1	3	0	0	0	0	0	0	0	78
vogue1594	95.6	250	b291 AF240579 Gardnerella vaginalis ATCC 14018	Gardnerella vaginalis subgroup C	607	0	2	2	7	30	6	3	1	1	0	0	0	0	0	0	0	0	0	0	0	0	0	0	0	0	0	0	0	0	1	0	0	0	0	15	2	0	0	0	0	0	0	0	0
vogue1184	94.3	192	b7874 AF429667 Lactobacillus acidophilus ATCC 4356	Lactobacillus acidophilus	598	0	0	0	0	0	0	0	0	0	2	0	0	0	14	0	0	1	8	0	1	2	0	0	0	11	0	0	0	32	0	10	0	0	0	0	0	37	0	0	0	0	10	15	1
vogue1252	98.9	566	b1025 AF440233 Prevotella bivia ATCC 29303	Prevotella bivia	596	0	0	236	1	0	2	2	36	0	0	0	0	0	0	0	0	0	0	0	0	0	0	0	0	0	0	0	0	0	0	0	0	0	0	0	1	0	0	0	0	0	0	0	0
vogue1654	96.7	246	b15920 CP001849 Gardnerella vaginalis 409-05	Gardnerella vaginalis subgroup A	571	0	0	14	0	0	15	1	1	0	0	0	0	0	0	0	0	0	0	0	0	0	0	0	0	0	0	0	0	0	0	0	0	0	4	0	0	0	0	4	0	0	0	0	0
vogue1659	97.1	209	b15920 CP001849 Gardnerella vaginalis 409-05	Gardnerella vaginalis subgroup A	547	0	0	8	0	0	10	0	1	0	0	0	0	0	0	0	0	0	0	0	0	0	0	0	0	0	0	0	0	0	0	0	0	0	1	0	1	0	0	1	0	0	0	0	0
vogue1307	95	320	b7850 AF429687 Lactobacillus jensenii ATCC 25258	Lactobacillus jensenii	513	0	0	0	0	0	0	0	0	0	0	0	0	0	0	0	0	0	0	0	0	1	0	0	0	0	0	0	0	0	0	0	0	0	0	0	0	0	0	0	0	0	0	0	0
vogue1212	98.4	566	b17624 AB547599 Prevotella corporis JCM 8529	Prevotella corporis	508	0	0	0	0	0	8	0	0	0	0	0	0	0	0	0	0	0	0	0	0	0	0	0	0	0	0	0	0	0	0	0	0	0	0	0	0	0	0	0	0	0	0	0	0
vogue0864	82.4	484	b17635 AB547588 Porphyromonas somerae JCM 13867	Porphyromonas somerae	502	0	0	0	0	0	0	0	0	0	0	0	0	0	0	0	0	0	0	0	0	0	0	0	0	0	0	0	0	0	0	0	0	0	0	0	0	0	0	0	0	0	0	0	0
vogue1308	98.1	267	b7874 AF429667 Lactobacillus acidophilus ATCC 4356	Lactobacillus acidophilus	477	0	2	0	0	0	0	1	0	0	0	0	10	0	0	0	0	0	0	0	0	0	0	0	0	0	0	0	0	0	0	0	0	0	0	14	1	0	0	0	0	0	0	0	0
vogue1468	88.8	484	b28068 NZ_AWXC01000011 Prevotella sp. BV3P1	Prevotella sp.	471	0	0	0	0	0	0	0	0	0	0	0	1	0	0	0	0	0	0	0	0	0	0	0	0	0	0	0	0	0	0	0	0	0	0	0	0	0	0	0	0	0	0	0	0
vogue0646	95.8	402	b21013 NZ_AJKE01000098 Streptococcus pseudopneumoniae SK674	Streptococcus pseudopneumoniae	459	0	0	0	0	0	1	109	0	1	0	0	7	0	0	0	0	0	0	0	0	0	0	0	0	0	0	0	0	6	0	0	0	0	0	0	0	0	0	0	0	0	0	1	4
vogue1185	95.3	192	b7874 AF429667 Lactobacillus acidophilus ATCC 4356	Lactobacillus acidophilus	440	0	0	0	0	0	0	0	0	0	0	2	1	0	0	0	0	0	0	1	0	0	1	5	0	0	0	0	0	0	0	0	8	7	0	0	0	0	4	0	0	12	0	0	0
vogue0612	81.9	376	b21890 AGZI01000020 Massilia timonae CCUG 45783	Massilia timonae	426	1	3	4	15	9	10	11	0	9	0	0	8	3	9	2	1	1	2	2	2	1	0	0	0	0	2	5	2	2	13	3	2	4	1	1	2	1	0	2	1	3	4	4	1
vogue1652	97	166	b15920 CP001849 Gardnerella vaginalis 409-05	Gardnerella vaginalis subgroup A	406	0	0	0	0	0	0	0	0	0	0	0	0	0	0	0	0	0	0	0	0	0	0	0	0	0	0	0	0	0	0	0	0	0	0	0	0	0	0	0	0	0	0	0	0
vogue1167	97.3	261	b21062 AGZD01000007 Facklamia hominis CCUG 36813	Facklamia hominis	400	0	0	0	0	0	0	0	0	0	0	0	0	0	0	0	0	0	0	0	0	0	0	0	0	0	0	0	0	0	0	0	0	0	0	0	0	0	0	0	0	0	0	0	0
vogue0589	89.5	576	b26986 NZ_HE998591 Corynebacterium timonense 5401744	Corynebacterium timonense	395	0	0	0	0	0	0	2	0	0	0	0	2	0	0	1	1	0	0	0	0	0	0	0	0	0	0	0	0	1	0	0	0	0	0	0	1	0	0	0	0	0	0	31	0
vogue0597	86.8	567	b17491 ACLJ02000001 Corynebacterium genitalium ATCC 33030	Corynebacterium genitalium	358	0	0	0	0	0	0	1	0	0	0	0	2	0	0	0	0	0	3	0	0	0	0	0	0	0	0	0	0	1	0	0	0	0	0	0	0	1	0	0	0	0	0	0	0
vogue1381	96.1	381	b17632 AB547591 Prevotella amnii JCM 14753	Prevotella amnii	355	0	0	0	0	0	0	0	0	0	0	0	0	0	0	0	0	0	0	0	0	0	0	0	0	0	0	0	0	0	0	0	0	0	0	0	0	0	0	0	0	0	0	0	0
vogue0408	68.7	553	b18997 NC_015519 Tepidanaerobacter sp. Re1	Tepidanaerobacter sp.	329	0	0	0	0	0	0	0	0	0	0	0	1	0	0	0	0	0	5	3	0	0	0	0	0	0	0	0	0	0	0	0	0	0	0	0	0	0	0	0	0	0	0	0	0
vogue1692	98.4	321	b21062 AGZD01000007 Facklamia hominis CCUG 36813	Facklamia hominis	311	0	0	0	0	0	0	0	0	0	0	0	0	0	0	0	0	0	0	0	0	0	0	0	0	0	0	0	0	0	0	0	0	0	0	0	0	0	0	0	0	0	0	0	0
vogue0171	90.7	575	b13661 ACGD01000005 Corynebacterium accolens ATCC 49725	Corynebacterium accolens	300	0	0	0	0	0	0	0	0	0	0	0	0	0	0	0	0	0	0	0	0	0	0	0	0	0	0	0	0	0	0	0	0	0	0	0	0	0	0	0	0	0	0	0	0
vogue1191	98.5	265	b19134 NZ_AFIJ01000035 Megasphaera sp. UPII 199-6 NULL	Megasphaera sp. UPII	286	0	0	6	0	0	0	0	3	0	0	0	0	0	0	0	0	0	0	0	0	0	0	0	0	0	0	0	0	0	0	0	0	0	0	0	0	0	0	0	0	0	0	0	0
vogue0182	86.5	270	b18573 NZ_AEVN01000056 Phascolarctobacterium sp. YIT 12067	Phascolarctobacterium sp.	282	0	0	1	0	0	0	0	0	0	0	0	1	1	1	0	0	0	0	3	0	0	0	2	0	2	1	0	0	9	0	8	4	5	1	0	0	5	0	1	0	0	0	3	1
vogue1256	99.3	560	b13646 ACGY01000074 Lactobacillus paracasei subsp. paracasei ATCC 25302	Lactobacillus paracasei subsp. paracasei	282	2	0	0	0	0	0	0	0	0	0	0	0	0	0	0	0	0	0	0	0	0	0	0	0	0	0	0	0	0	0	0	0	0	0	0	0	0	0	0	0	0	0	0	0
vogue1304	88	474	b28068 NZ_AWXC01000011 Prevotella sp. BV3P1	Prevotella sp.	263	0	0	0	0	0	0	0	0	0	0	0	0	0	0	0	0	0	0	0	0	0	0	0	0	0	0	0	0	0	0	0	0	0	0	0	0	0	0	0	0	0	0	0	0
vogue1653	95.4	196	b15920 CP001849 Gardnerella vaginalis 409-05	Gardnerella vaginalis subgroup A	259	0	0	10	0	0	6	0	0	0	0	0	0	0	0	0	0	0	0	0	0	0	0	0	0	0	0	0	0	0	1	0	0	0	0	0	1	0	0	0	0	0	0	0	0
vogue0959	91.4	279	b19134 NZ_AFIJ01000035 Megasphaera sp. UPII 199-6 NULL	Megasphaera sp. UPII	251	0	1	11	4	2	5	1	0	4	0	0	2	1	1	0	0	1	2	1	0	0	0	0	0	1	0	2	1	1	3	0	1	0	0	0	1	1	0	0	0	0	2	4	0
vogue1123	96.6	209	b17590 AB547633 Prevotella timonensis JCM 15640	Prevotella timonensis	246	0	0	12	0	1	2	0	0	0	0	0	0	0	0	0	0	0	0	0	0	0	0	0	0	0	0	0	0	0	0	0	0	0	0	0	0	0	0	0	0	0	0	2	0
vogue1644	94.4	561	b8455 CP000705 Lactobacillus reuteri JCM1112	Lactobacillus reuteri	232	0	0	0	0	0	0	0	0	0	0	0	0	0	0	1	31	0	0	0	0	1	5	0	0	0	32	0	0	0	0	0	0	0	0	0	0	0	0	0	0	0	0	0	0
vogue0494	81.1	371	b17620 AB547603 Prevotella dentasini JCM 15908	Prevotella dentasini	231	0	0	33	0	0	0	1	0	0	0	0	0	0	0	0	0	0	0	0	0	0	0	0	0	0	0	0	0	0	0	0	0	0	0	0	0	0	0	0	0	0	0	5	0
vogue1336	99.8	556	b3424 AY123663 Pseudomonas putida ATCC 12633	Pseudomonas putida	210	0	0	0	0	0	0	0	0	0	0	0	0	0	5	0	0	0	4	0	0	0	0	0	0	0	4	0	0	0	0	1	0	0	0	0	0	0	0	0	0	0	0	16	0
vogue0201	75.8	553	b17655 AB547552 Bacteroides coagulans JCM 12528	Bacteroides coagulans	200	0	0	0	0	0	2	0	0	0	0	0	0	0	0	0	0	0	1	0	0	0	0	0	0	0	0	0	0	0	0	0	0	0	0	0	0	0	0	0	0	0	0	0	0
vogue1194	98.3	352	b10199 EF571590 Lactobacillus gasseri ATCC 33323	Lactobacillus gasseri	200	0	0	0	0	0	0	0	0	0	0	0	0	0	0	0	0	0	0	0	0	0	0	0	0	0	0	9	0	0	0	0	0	0	0	0	0	0	0	0	0	0	0	0	0
vogue0211	99.4	352	b19134 NZ_AFIJ01000035 Megasphaera sp. UPII 199-6 NULL	Megasphaera sp. UPII	198	0	0	0	0	0	0	0	0	0	0	0	0	0	0	0	0	0	0	0	0	0	0	0	0	0	0	0	0	0	0	0	0	0	0	0	0	0	0	0	0	0	0	0	0
vogue1401	100	205	b13779 NZ_ACGU01000113 Lactobacillus ultunensis DSM 16047	Lactobacillus ultunensis	194	0	0	2	0	0	10	0	0	0	0	0	0	0	0	10	0	0	0	0	0	0	0	0	0	0	0	0	0	0	0	0	0	0	0	0	0	0	0	0	0	0	0	0	0
vogue1208	78.8	552	b10642 ABEE02000017 Parvimonas micra ATCC 33270	Parvimonas micra	193	0	0	0	0	0	0	0	0	0	0	0	0	0	0	0	0	0	0	0	0	0	0	0	0	0	0	0	0	0	0	0	0	0	0	0	0	0	0	0	0	0	0	0	0
vogue0498	68.5	317	b7901 DQ059475 Campylobacter lari NCTC11352, ATCC35221	Campylobacter lari	187	0	0	0	0	0	0	0	0	0	0	0	0	0	0	0	0	0	0	0	0	0	0	0	0	0	0	0	0	0	0	0	0	0	0	0	0	0	0	0	0	0	0	0	0
vogue1254	88.2	560	b17807 NZ_AEEE01000014 Mobiluncus curtsii subsp. curtsii ATCC 35241	Mobiluncus curtsii subsp. curtsii	183	0	0	0	0	0	0	0	0	0	0	0	0	0	0	0	0	0	0	0	0	0	0	0	0	0	0	0	0	0	0	0	0	0	0	0	0	0	0	0	0	0	0	0	0
vogue0162	86.6	560	b3396 AY123651 Lactobacillus vaginalis ATCC 49540	Lactobacillus vaginalis	174	0	0	0	0	0	0	0	0	0	0	0	0	0	0	1	157	0	0	0	0	0	0	0	0	0	0	0	0	0	0	0	0	0	0	0	0	0	0	0	0	0	0	0	0
vogue1283	97.6	468	b3427 AY123717 Ralstonia pickettii ATCC 27511	Ralstonia pickettii	171	0	0	0	0	0	0	0	0	0	0	0	0	0	0	0	0	0	0	0	0	0	0	0	0	0	0	0	0	0	0	0	0	0	0	0	0	0	0	0	0	0	0	0	0
vogue1189	95.8	284	b17590 AB547633 Prevotella timonensis JCM 15640	Prevotella timonensis	168	0	0	12	0	0	4	0	0	0	0	0	1	0	0	0	0	0	0	0	0	0	0	0	0	0	0	0	0	0	0	0	0	0	0	0	0	0	0	0	0	0	0	0	0
vogue1207	98.6	224	b7450 AY562570 Lactobacillus crispatus CECT4840	Lactobacillus crispatus	168	0	0	0	0	0	0	0	0	0	0	0	0	0	0	0	0	0	0	1	0	0	0	1	0	0	1	0	0	0	0	0	4	3	0	0	0	0	0	0	0	4	0	0	0
vogue0574	75.5	552	b18394 ACWN01000067 Eggerthella sp. 1_3_56FAA	Eggerthella sp.	161	0	0	0	0	0	0	0	0	0	0	0	0	0	0	0	0	0	0	0	0	0	0	0	0	0	0	0	0	0	0	0	0	0	0	0	0	0	0	0	0	0	0	0	0
vogue1064	99.8	435	b19387 AFUI01000018 Finegoldia magna SY403409CC001050417	Finegoldia magna	155	0	0	0	0	0	0	0	0	0	0	0	0	0	0	0	0	0	0	0	0	0	0	0	0	0	0	0	0	0	0	0	0	0	0	0	0	0	0	0	0	0	0	0	0
vogue0955	84.2	444	b10641 ABEY02000031 Coprococcus eutactus ATCC 27759	Coprococcus eutactus	154	0	0	0	0	0	0	0	0	0	0	0	0	0	1	0	0	0	0	0	1	0	0	1	0	1	0	0	0	5	0	0	2	0	0	0	0	5	0	0	0	2	0	0	0
vogue0403	96.9	254	b19134 NZ_AFIJ01000035 Megasphaera sp. UPII 199-6 NULL	Megasphaera sp. UPII	153	0	0	0	0	0	0	0	0	0	0	0	0	0	0	0	0	0	0	0	0	0	0	0	0	0	0	0	0	0	0	0	0	0	0	0	0	0	0	0	0	0	0	0	0
vogue1426	98.7	309	b3148 AF389517 Streptococcus salivarius subsp. salivarius ATCC 7073	Streptococcus salivarius subsp. salivarius	152	0	1	0	0	0	0	50	0	2	0	0	21	0	0	0	0	0	0	0	0	0	0	0	0	0	0	0	0	0	0	0	0	0	0	0	0	0	0	0	0	0	0	0	2
vogue1116	99.3	566	b27396 NZ_KB898325 Prevotella veroralis DSM 19559	Prevotella veroralis	151	0	0	0	0	0	0	0	0	0	0	1	0	0	0	0	0	0	0	0	0	0	0	0	0	0	0	0	0	0	0	0	0	0	0	0	1	0	0	0	0	0	0	0	0
vogue1335	96	447	b18723 CP002585 Pseudomonas brassicacearum subsp. brassicacearum NFM421 CFBP 11874	Pseudomonas brassicacearum	147	0	0	0	0	0	0	0	0	0	0	0	0	0	4	0	0	0	0	0	0	0	0	0	0	0	1	0	0	0	0	0	0	0	0	0	0	0	0	0	0	0	0	7	0
vogue0440	80	552	b18814 AFBB01000007 Dialister micraerophilus DSM 19965	Dialister micraerophilus	145	0	0	10	0	0	0	0	0	0	0	0	0	0	0	0	0	0	0	0	0	0	0	0	0	0	0	0	0	0	1	0	0	0	0	0	0	0	0	0	0	0	0	0	0
vogue0553	64.6	560	b827 AF245669 Enterococcus rattus 2705-87 2705-87	Enterococcus rattus	144	0	0	0	0	0	0	0	0	0	0	0	0	0	0	0	0	0	0	0	0	0	0	0	0	0	0	4	0	12	0	0	0	0	0	0	0	0	0	0	0	0	0	0	0
vogue0630	72.6	552	b18122 NC_014643 Rothia dentocariosa ATCC 17931	Rothia dentocariosa	141	0	0	0	0	0	0	0	0	0	0	0	0	0	0	0	0	0	0	0	0	0	0	0	0	0	0	0	0	0	0	0	0	0	0	0	0	0	0	0	0	0	0	5	0
vogue0081	84.5	560	b6812 AY691251 Eubacterium eligens ATCC 27750	Eubacterium eligens	139	0	0	0	0	0	0	0	0	0	0	0	0	0	0	0	0	0	0	0	0	0	0	0	0	0	0	0	0	0	0	0	0	0	0	0	0	0	0	0	0	0	0	0	0
vogue0101	63.4	556	b1128 AF352800 Streptococcus thermophilus ATCC 19258	Streptococcus thermophilus	132	0	0	0	0	0	0	0	0	0	0	0	0	0	0	0	0	0	0	2	0	0	0	0	0	0	0	0	0	0	0	0	0	0	0	0	0	0	0	0	0	0	0	2	0
vogue1637	76.3	560	b7509 NZ_AAGP01000015 Brevibacterium linens BL2	Brevibacterium linens	130	0	0	0	0	0	0	0	0	0	0	0	0	0	0	0	0	0	0	0	0	0	0	0	0	0	0	0	0	0	0	0	0	0	0	0	0	0	0	0	0	0	0	0	0
vogue1146	100	296	b18126 AEKL01000002 Lactobacillus oris PB013-T2-3	Lactobacillus oris	123	0	0	0	0	0	0	0	0	0	0	0	0	0	0	0	0	0	0	0	0	0	0	0	0	0	0	0	0	0	0	0	0	0	0	0	0	0	0	0	110	0	13	0	0
vogue0196	74.9	320	b16472 CP001850 Clostridium genomosp. BVAB3 UPII9-5	Clostridium genomosp. BVAB3	121	0	0	0	0	0	0	0	0	0	0	0	0	0	0	0	0	0	0	0	0	0	0	0	0	0	0	0	0	0	0	0	0	0	0	0	0	0	0	0	0	0	0	0	0
vogue1236	99.6	245	b15977 FJ577599 Actinobacteria sp. N153 N153_103-6	Gardnerella vaginalis subgroup B	121	0	2	0	0	0	1	0	0	0	0	0	0	0	0	0	0	0	0	0	0	0	0	0	0	0	0	0	0	0	0	0	0	0	0	0	0	0	0	6	0	0	0	0	0
vogue0547	94.4	558	b9305 CP000539 Acidovorax sp. JS42	Acidovorax sp.	119	0	0	0	0	0	0	0	0	0	0	0	2	0	3	0	0	0	7	0	0	2	0	0	0	0	1	0	0	0	0	0	0	0	0	0	0	0	0	0	0	0	0	16	0
vogue1575	91.5	236	b12775 NZ_ABWK01000112 Mitsuokella multacida DSM 20544	Mitsuokella multacida	118	0	0	0	0	0	0	0	0	0	0	1	0	0	0	0	0	0	0	1	0	0	0	4	0	0	0	0	0	0	0	0	0	1	0	0	0	0	0	0	0	1	1	0	0
vogue0280	82.1	495	b4455 NZ_AAAP01003858 Magnetospirillum magnetotacticum MS-1	Magnetospirillum magnetotacticum	116	0	0	0	0	2	2	0	0	1	0	0	1	7	2	0	0	0	0	0	0	1	0	0	0	0	0	0	1	0	0	2	3	1	0	0	1	0	0	0	0	0	0	1	1
vogue1453	100	468	b23400 NZ_AODN01000079 Rhodococcus qingshengii BKS 20-40	Rhodococcus qingshengii	113	0	0	0	0	0	0	0	0	0	0	0	0	0	0	0	1	0	6	1	0	0	0	0	0	0	0	0	0	0	0	0	0	0	0	0	0	0	0	0	0	0	0	10	0
vogue0593	79.8	552	b6806 AY691245 Corynebacterium amycolatum ATCC 49368	Corynebacterium amycolatum	112	0	0	0	0	0	0	0	0	0	0	0	0	0	11	1	0	0	0	0	0	0	0	0	0	0	0	0	0	0	0	0	0	0	0	0	0	0	0	0	0	0	0	3	0
vogue1434	94.9	549	b6806 AY691245 Corynebacterium amycolatum ATCC 49368	Corynebacterium amycolatum	112	0	0	0	0	0	0	0	0	0	0	0	0	0	0	0	0	0	0	0	0	0	0	0	0	0	0	0	0	0	0	0	0	0	0	0	0	0	0	0	0	0	0	0	0
vogue0231	87.4	482	b24157 CAUM01000143 Mesorhizobium metallidurans STM 2683	Mesorhizobium metallidurans	111	0	0	0	0	0	0	0	0	0	0	0	0	0	0	0	0	0	2	0	0	0	0	0	0	0	0	0	0	0	0	0	0	0	0	0	0	0	0	0	0	0	0	11	0
vogue0568	86.4	561	b21018 NZ_AGWP01000004 Actinomyces neuii subsp. anitratus BVS029A5	Actinomyces neuii subsp. anitratus	104	0	0	0	0	0	0	0	0	0	0	0	0	0	0	0	0	0	0	0	0	0	0	0	0	0	0	0	0	0	0	0	0	0	0	0	0	0	0	0	0	0	0	0	0
vogue0249	100	464	b13539 NC_012490 Rhodococcus erythropolis PR4 NBRC 100887	Rhodococcus erythropolis	102	0	0	0	0	0	0	0	0	0	0	0	0	0	0	0	0	0	3	0	0	0	0	0	0	0	1	0	0	0	0	0	0	0	0	0	0	0	0	0	0	0	0	15	0
vogue1664	95.6	428	b15977 FJ577599 Actinobacteria sp. N153 N153_103-6	Gardnerella vaginalis subgroup B	102	1	0	0	0	0	1	1	0	0	0	0	0	0	0	0	0	0	0	0	0	0	0	0	0	0	0	0	0	0	0	0	0	0	0	0	0	0	0	8	0	0	0	0	0
vogue0279	68.9	560	b13527 NZ_ACJM01000008 Dethiobacter alkaliphilus AHT 1 DSM19026	Dethiobacter alkaliphilus	101	0	0	0	0	0	0	0	0	0	0	0	0	0	0	0	0	0	0	1	0	0	0	0	0	0	0	0	0	0	0	0	0	0	0	0	0	0	0	0	0	0	0	0	0
vogue0825	98.2	555	b27010 NZ_CAJD01000021 Brevibacterium massiliense 5401308	Brevibacterium massiliense	99	0	0	0	0	0	0	0	0	0	0	0	0	0	0	0	0	0	0	0	0	0	0	0	0	0	0	0	0	0	0	0	0	0	0	0	0	0	0	0	0	0	0	0	0
vogue1117	97.5	198	b17590 AB547633 Prevotella timonensis JCM 15640	Prevotella timonensis	98	0	0	15	0	0	1	0	0	0	0	0	2	0	0	0	0	0	0	0	0	0	0	0	0	0	0	0	0	0	0	0	0	0	0	0	0	0	0	0	0	0	0	0	0
vogue1719	97.3	264	b17590 AB547633 Prevotella timonensis JCM 15640	Prevotella timonensis	97	0	0	4	0	0	0	0	0	0	0	0	0	0	0	0	0	0	0	0	0	0	0	0	0	0	0	0	0	0	1	0	0	0	0	0	0	0	0	0	0	0	0	0	0
vogue0172	89.3	484	b13661 ACGD01000005 Corynebacterium accolens ATCC 49725	Corynebacterium accolens	92	0	0	0	0	0	0	0	0	0	0	0	0	0	0	1	0	0	0	0	0	0	0	0	0	0	0	0	0	0	0	0	0	0	0	0	0	0	0	0	0	0	0	0	0
vogue1421	97.8	555	b3427 AY123717 Ralstonia pickettii ATCC 27511	Ralstonia pickettii	89	0	0	0	0	0	0	0	0	0	0	0	0	0	0	0	0	0	0	0	0	0	0	0	0	0	0	0	0	0	0	0	0	0	0	0	0	0	0	0	0	0	0	0	0
vogue0133	77.4	551	b27548 NZ_KB894592 Anaeromusa acidaminophila DSM 3853	Anaeromusa acidaminophila	86	0	0	0	0	0	0	0	0	0	0	0	0	0	0	0	0	0	0	0	0	0	0	0	0	0	0	0	0	0	0	0	0	0	0	0	0	0	0	0	0	0	0	0	0
vogue0251	78.1	561	b19487 BACI01000050 Gordonia alkanivorans NBRC 16433	Gordonia alkanivorans	86	0	0	0	0	0	0	0	0	0	0	0	12	0	0	0	0	0	0	0	0	0	0	0	0	0	0	0	0	0	0	0	0	0	0	0	0	0	0	0	0	0	0	0	0
vogue1662	96.7	246	b12598 FJ360434 Atopobium vaginae DSM15829	Atopobium vaginae	85	0	8	0	0	4	0	0	0	0	0	0	0	0	0	0	0	0	0	0	0	0	0	0	0	0	0	0	0	0	0	0	0	0	0	0	0	0	0	1	0	0	0	0	0
vogue0475	92.3	468	b18514 AEVD01000004 Streptococcus infantis ATCC 700779	Streptococcus infantis	84	0	0	0	0	0	0	1	0	0	0	0	0	0	0	0	0	0	0	0	0	0	0	0	0	0	0	0	0	0	0	0	0	0	0	0	0	0	0	0	0	0	0	0	0
vogue1358	94.6	332	b18216 NZ_AENP01000025 Peptoniphilus harei ACS-146-V-Sch2b	Peptoniphilus harei	83	0	0	0	0	0	0	0	0	0	0	0	0	0	0	0	0	0	0	0	0	0	0	0	0	0	0	0	0	0	0	0	0	0	0	0	0	0	0	0	0	0	0	0	0
vogue1439	99.8	479	b21018 NZ_AGWP01000004 Actinomyces neuii subsp. anitratus BVS029A5	Actinomyces neuii subsp. anitratus	82	0	0	0	0	0	0	0	0	0	0	0	1	0	0	0	0	0	0	0	0	0	0	0	0	0	0	0	0	0	0	0	0	0	0	0	0	0	0	0	0	0	0	0	0
vogue1149	99.8	409	b18126 AEKL01000002 Lactobacillus oris PB013-T2-3	Lactobacillus oris	79	0	0	0	0	0	0	0	0	0	0	0	0	0	0	0	0	0	0	0	0	0	0	0	0	0	0	0	0	0	0	0	0	0	0	0	0	0	0	0	79	0	0	0	0
vogue1528	95.5	552	b13748 CP001708 Anaerococcus prevotii DSM 20548	Anaerococcus prevotii	78	0	0	0	0	0	0	0	0	0	0	0	0	0	0	0	0	0	0	0	0	0	0	0	0	0	0	0	0	0	0	0	0	0	0	0	0	0	0	0	0	0	0	0	1
vogue1405	90.1	348	b14562 GG698804 Lactobacillus coleohominis 101-4-CHN	Lactobacillus coleohominis	73	0	0	0	0	0	0	0	0	0	0	0	0	0	0	0	0	0	0	1	0	2	0	0	0	0	0	0	0	0	0	0	1	0	0	0	0	0	0	0	0	0	0	0	0
vogue0422	73.6	451	b18174 AENZ01000062 Alistipes sp. HGB5	Alistipes sp.	71	0	0	0	0	0	0	0	0	0	0	0	0	0	0	0	0	0	0	0	0	0	0	0	0	0	0	0	0	0	0	0	0	0	0	0	0	0	0	0	0	0	0	0	0
vogue1257	98.9	552	b7242 AF429659 Lactobacillus rhamnosus CCC B1039 ATCC 7469	Lactobacillus rhamnosus	69	0	0	0	0	0	0	0	0	0	0	0	0	0	0	0	0	0	0	0	0	0	0	4	0	51	0	0	0	0	0	0	0	0	0	0	0	0	0	0	0	0	0	0	0
vogue0511	77.2	336	b18174 AENZ01000062 Alistipes sp. HGB5	Alistipes sp.	68	0	0	0	0	0	0	0	0	0	0	0	0	0	0	0	0	0	0	0	0	0	0	0	0	0	0	0	0	0	0	0	0	0	0	0	0	0	0	0	0	0	0	0	0
vogue1672	89.4	468	b18713 AEJD00000000 Gardnerella vaginalis 101 NULL	Gardnerella vaginalis subgroup D	68	0	0	0	0	0	0	0	0	0	0	0	0	0	0	0	0	0	0	0	0	0	0	0	0	0	0	0	0	0	0	0	0	0	0	0	0	0	0	0	0	0	0	0	0
vogue0178	83.8	537	b20133 BAEG01000083 Arthrobacter globiformis NBRC 12137	Arthrobacter globiformis	66	0	0	0	0	0	0	0	0	0	0	0	0	0	0	0	0	0	1	0	0	0	0	0	0	0	0	0	0	0	0	0	0	0	0	0	0	0	0	0	0	0	0	0	0
vogue0027	81.6	551	b7850 AF429687 Lactobacillus jensenii ATCC 25258	Lactobacillus jensenii	63	0	0	0	0	0	0	0	0	0	0	0	1	0	0	0	0	0	0	0	0	0	0	0	0	0	0	0	0	0	0	0	1	0	0	0	0	6	0	0	0	0	0	0	5
vogue0195	79.7	319	b18814 AFBB01000007 Dialister micraerophilus DSM 19965	Dialister micraerophilus	61	0	0	6	0	0	0	0	0	0	0	0	0	0	0	0	0	0	0	0	0	0	0	0	0	0	0	0	0	0	0	0	0	0	0	0	0	0	0	0	0	0	0	0	0
vogue1660	93.2	219	b15977 FJ577599 Actinobacteria sp. N153 N153_103-6	Gardnerella vaginalis subgroup B	61	42	0	2	1	5	1	3	0	0	0	0	0	0	0	0	0	0	0	0	0	0	0	0	0	0	0	0	0	0	4	0	0	0	0	2	1	0	0	0	0	0	0	0	0
vogue1163	88.9	376	b26986 NZ_HE998591 Corynebacterium timonense 5401744	Corynebacterium timonense	60	0	0	0	0	0	0	0	0	0	0	0	0	0	0	0	0	0	0	0	0	0	0	0	0	0	0	0	0	1	0	0	0	0	0	0	0	0	0	0	0	0	0	21	0
vogue1386	97.5	362	b28068 NZ_AWXC01000011 Prevotella sp. BV3P1	Prevotella sp.	59	0	0	0	0	0	0	0	0	0	0	0	0	0	0	0	0	0	0	0	0	0	0	0	0	0	0	0	0	1	0	0	0	0	0	0	0	0	0	0	0	0	0	0	0
vogue1316	100	474	b21018 NZ_AGWP01000004 Actinomyces neuii subsp. anitratus BVS029A5	Actinomyces neuii subsp. anitratus	58	0	0	0	0	0	0	0	0	0	0	0	0	1	0	0	0	0	0	0	0	0	0	0	0	0	0	0	0	0	0	0	0	0	0	0	0	0	0	0	0	0	0	0	0
vogue1658	96.2	295	b15977 FJ577599 Actinobacteria sp. N153 N153_103-6	Gardnerella vaginalis subgroup B	58	1	0	0	0	0	0	0	0	0	0	0	0	0	0	1	0	0	0	0	0	0	0	0	0	0	0	0	0	0	0	0	0	0	0	0	0	0	0	1	0	0	2	0	0
vogue0533	92.5	555	b20642 NZ_AJWL01000053 Hydrogenophaga sp. PBC	Hydrogenophaga sp.	55	0	0	0	0	0	5	0	0	0	0	0	0	0	0	0	0	0	0	0	0	0	0	0	0	0	0	0	0	0	0	0	0	0	0	0	1	0	0	0	0	0	0	0	0
vogue0163	88.9	560	b3396 AY123651 Lactobacillus vaginalis ATCC 49540	Lactobacillus vaginalis	53	0	0	0	0	0	0	0	0	0	0	0	0	0	0	0	0	0	0	0	0	0	0	1	0	0	0	0	0	0	0	0	0	0	0	0	0	0	0	0	0	0	0	0	0
vogue1165	99.3	575	v3821 3576 Corynebacterium simulans A3M21	Corynebacterium simulans	52	0	0	0	0	0	0	0	0	0	0	0	0	0	0	0	0	0	0	0	0	1	0	0	0	0	0	0	0	0	0	0	0	0	0	0	0	0	0	0	0	0	0	0	0
vogue1481	99.3	557	b3408 AY123666 Moraxella osloensis ATCC 19976	Moraxella osloensis	52	0	0	0	0	0	1	0	0	0	0	0	0	0	0	0	0	0	0	0	0	0	0	0	0	0	1	0	0	0	0	0	0	0	0	0	0	0	0	0	0	0	0	0	0
vogue0400	94.3	334	b1121 AF352801 Streptococcus mitis ATCC 49456	Streptococcus mitis	50	0	0	0	2	0	1	3	0	0	0	0	0	0	0	0	0	0	0	0	0	0	0	0	0	0	0	0	0	2	0	0	0	0	0	0	0	0	0	0	0	0	0	0	0
vogue1111	99.3	552	b20207 AGCJ01000042 Anaeroglobus geminatus F0357	Anaeroglobus geminatus	50	0	0	1	0	0	0	0	0	0	0	0	0	0	0	0	0	0	0	0	0	0	0	0	0	0	0	0	0	0	0	0	0	0	0	0	0	0	0	0	0	0	0	2	0
vogue0197	66.5	217	b6811 AY691250 Eubacterium coprostanoligenes ATCC 51222	Eubacterium coprostanoligenes	48	0	0	0	0	0	0	0	0	0	0	0	0	0	0	0	0	0	0	0	0	0	0	0	0	0	0	0	0	0	0	0	0	0	0	0	0	0	0	0	0	0	0	0	0
vogue0950	89.7	427	b18713 AEJD00000000 Gardnerella vaginalis 101 NULL	Gardnerella vaginalis subgroup D	47	0	0	0	0	0	0	0	0	0	0	0	0	0	0	0	0	0	0	0	0	0	0	0	0	0	0	0	0	0	0	0	0	0	0	0	0	0	0	0	0	0	0	0	0
vogue1695	98.3	301	b18218 NZ_AENN01000017 Eremococcus coleocola ACS-139-V-Col8	Eremococcus coleocola	46	0	0	0	0	0	0	0	0	0	0	0	0	0	0	0	0	0	0	0	0	0	0	0	0	0	0	0	0	0	0	0	0	0	0	0	0	0	0	0	0	0	0	0	0
vogue1287	87.9	563	b7534 NC_007947 Methylobacillus flagellatus KT	Methylobacillus flagellatus	45	0	0	2	0	0	2	0	0	0	0	0	0	0	0	0	0	0	0	0	0	0	0	0	0	0	0	0	0	0	0	0	0	0	1	0	0	0	0	0	0	0	0	0	0
vogue0493	81.8	302	b19953 AFFY01000098 Paraprevotella clara YIT 11840	Paraprevotella clara	43	0	0	0	0	0	0	0	0	0	0	0	0	1	0	0	0	0	0	0	0	0	0	0	0	0	0	1	0	5	0	0	0	0	0	0	0	0	0	0	0	0	0	0	0
vogue1058	82.5	560	b12598 FJ360434 Atopobium vaginae DSM15829	Atopobium vaginae	43	0	0	0	0	0	0	0	0	0	0	0	0	0	0	0	0	0	0	0	0	0	0	0	0	0	0	0	0	0	0	0	0	0	0	0	0	0	0	0	0	0	0	0	0
vogue0618	76.7	549	b19158 NC_015671 Cellvibrio gilvus ATCC 13127	Cellvibrio gilvus	42	0	0	0	0	0	0	0	0	0	0	0	0	0	0	0	0	0	0	0	0	0	0	0	0	0	0	0	0	0	0	0	0	0	0	0	0	0	0	0	0	0	0	0	0
vogue1566	98.9	553	b13663 ACGC01000118 Anaerococcus tetradius ATCC 35098	Anaerococcus tetradius	42	0	0	0	0	0	0	0	0	0	0	0	0	0	0	0	0	0	0	0	0	0	0	0	0	0	0	0	0	0	0	0	0	0	0	0	0	0	0	0	0	0	0	0	0
vogue0190	66.6	561	b7637 NC_009337 Prosthecochloris vibrioformis DSM 265	Prosthecochloris vibrioformis	41	0	0	0	0	0	0	0	0	0	0	0	0	0	0	0	0	0	0	0	0	0	0	0	0	0	0	0	0	0	0	0	0	0	0	0	0	0	0	0	0	0	0	0	0
vogue1542	82.9	555	b18449 ADMF01000024 Sutterella wadsworthensis 3_1_45B	Sutterella wadsworthensis	41	0	0	0	0	0	0	0	0	0	0	0	0	0	0	0	0	0	0	0	0	0	0	0	0	0	0	0	0	0	0	0	0	0	0	0	0	0	0	0	0	0	0	0	0
vogue0085	84.4	549	b6812 AY691251 Eubacterium eligens ATCC 27750	Eubacterium eligens	40	0	0	0	0	0	0	0	0	0	0	0	0	0	0	0	0	0	0	0	0	0	0	0	0	0	0	0	0	0	0	0	0	0	0	0	0	0	0	0	0	0	0	0	0
vogue1425	99.2	513	b1129 AF352803 Streptococcus vestibularis ATCC 49124	Streptococcus vestibularis	40	0	0	0	0	0	0	9	0	0	0	0	1	0	0	0	0	0	0	0	0	0	0	0	0	0	0	0	0	0	0	0	0	0	0	0	0	0	0	0	0	0	0	0	3
vogue0275	70.2	562	b12705 NZ_ABZV01000014 Capnocytophaga sputigena Capno	Capnocytophaga sputigena	39	0	0	0	0	0	0	0	0	0	0	0	0	0	0	0	0	0	0	0	0	0	0	0	0	0	0	1	0	0	0	1	0	0	0	0	0	0	0	0	0	0	0	0	0
vogue0276	66.2	563	b17620 AB547603 Prevotella dentasini JCM 15908	Prevotella dentasini	39	0	0	0	0	0	0	0	0	0	0	0	0	0	0	0	0	0	0	0	0	0	0	0	0	0	0	0	0	0	0	0	0	0	0	0	0	0	0	0	0	0	0	0	0
vogue0526	78.8	237	b7450 AY562570 Lactobacillus crispatus CECT4840	Lactobacillus crispatus	38	2	1	0	1	0	1	0	0	0	0	0	0	0	0	0	0	0	0	0	0	0	0	0	0	0	0	0	0	1	0	0	0	0	0	0	1	0	0	0	0	0	0	0	0
vogue1245	99.8	555	b18373 ADXW01000015 Propionibacterium acnes HL002PA1	Propionibacterium acnes	38	0	0	0	0	0	0	0	0	0	0	0	0	0	0	0	0	0	0	0	0	0	0	0	0	1	0	0	0	0	0	0	0	0	0	0	0	0	0	0	0	0	0	4	0
vogue0534	95.6	476	b3376 AY123735 Comamonas terrigena ATCC 8461	Comamonas terrigena	37	0	0	0	0	0	0	0	0	0	0	0	0	0	0	0	0	0	0	0	0	0	0	0	0	0	0	0	0	0	0	0	0	0	0	0	0	0	0	0	0	0	0	0	0
vogue1353	83.4	193	b17596 AB547627 Prevotella paludivivens JCM 13650	Prevotella paludivivens	37	0	0	9	0	0	0	0	0	0	0	0	0	0	0	0	0	0	0	0	0	0	0	0	0	0	0	0	0	0	0	0	0	0	0	0	0	0	0	0	0	0	0	0	0
vogue0186	91.3	191	b7874 AF429667 Lactobacillus acidophilus ATCC 4356	Lactobacillus acidophilus	36	0	0	0	0	0	0	1	0	0	1	0	1	0	0	0	0	0	0	0	0	2	0	0	0	0	0	0	0	0	0	0	0	0	0	0	0	0	0	0	0	0	0	0	4
vogue0479	76.2	553	b18218 NZ_AENN01000017 Eremococcus coleocola ACS-139-V-Col8	Eremococcus coleocola	36	0	0	0	0	0	0	0	0	0	0	0	0	0	0	0	0	0	0	0	0	0	0	0	0	0	0	0	0	0	0	0	0	0	0	0	0	0	0	0	0	0	0	0	0
vogue0677	87.5	387	b19434 AFQQ01000001 Haemophilus haemolyticus M21621	Haemophilus haemolyticus	36	0	0	0	0	0	0	0	0	0	0	0	0	0	0	0	0	0	0	0	0	0	0	0	0	0	0	0	0	0	0	0	0	0	0	0	0	0	0	0	0	0	0	0	0
vogue1360	95.7	346	b27515 NZ_HE610718 Peptoniphilus senegalensis JC140	Peptoniphilus senegalensis	36	0	0	0	0	0	0	0	0	0	0	0	0	0	1	0	0	0	0	0	0	0	0	0	0	0	0	0	0	0	0	0	0	0	0	0	0	0	0	0	0	0	0	0	0
vogue1210	97.5	566	b7335 AY837570 Prevotella melaninogenica ATCC 25845D	Prevotella melaninogenica	34	0	0	0	0	0	0	0	0	0	0	0	0	0	0	0	0	0	0	0	0	0	0	0	0	0	0	0	0	0	0	0	0	0	0	0	0	0	0	0	0	0	0	0	0
vogue1118	95.4	195	b6839 AY691278 Prevotella buccalis ATCC 35310	Prevotella buccalis	33	0	0	0	0	0	0	0	0	0	0	0	0	0	0	0	0	0	0	0	0	0	0	0	0	0	0	0	0	0	0	0	0	0	0	0	0	0	0	0	0	0	0	0	0
vogue1190	99.5	566	b27928 AWUY01000005 Prevotella disiens ATCC 29426	Prevotella disiens	33	0	0	0	0	0	0	0	0	0	0	0	4	0	0	0	0	0	0	1	0	0	0	0	0	0	0	0	0	2	0	0	0	0	0	0	0	0	0	0	0	0	0	0	0
vogue0105	99.8	492	b10197 EF173658 Staphylococcus epidermidis ATCC 14990	Staphylococcus epidermidis	32	0	0	0	0	0	1	0	0	0	0	0	0	0	0	0	0	0	0	0	0	0	0	0	0	0	0	0	0	0	0	0	0	0	0	0	0	0	0	0	0	0	0	0	0
vogue0198	65.6	194	b7901 DQ059475 Campylobacter lari NCTC11352, ATCC35221	Campylobacter lari	32	0	0	0	0	0	0	0	0	0	0	0	0	0	0	0	0	0	0	0	0	0	0	0	0	0	0	0	0	0	0	0	0	0	0	0	0	0	0	0	0	0	0	0	0
vogue0867	84.2	326	b26399 NZ_AHIT01000029 Lactobacillus mucosae LM1	Lactobacillus mucosae	32	0	0	0	0	0	0	0	0	0	0	0	0	0	0	0	0	0	0	0	0	0	0	0	0	0	0	0	0	0	0	0	0	0	0	0	0	0	0	0	0	0	0	0	0
vogue1448	99.8	445	b6806 AY691245 Corynebacterium amycolatum ATCC 49368	Corynebacterium amycolatum	32	0	0	0	0	0	0	0	0	0	0	0	0	0	0	0	0	0	0	0	0	0	0	0	0	0	0	0	0	0	0	0	0	0	0	0	0	0	0	0	0	0	0	0	0
vogue0188	66.6	552	b10203 EF571586 Acidaminococcus fermentans ATCC 25085	Acidaminococcus fermentans	31	0	0	0	0	0	0	0	0	0	0	0	0	0	0	0	0	0	0	0	0	0	0	0	0	0	0	0	0	0	0	0	0	0	0	0	0	0	0	0	0	0	0	0	0
vogue1419	94.5	471	b14380 NZ_ACQT01000229 Acidovorax delafieldii 2AN	Acidovorax delafieldii	31	0	0	0	1	0	0	0	0	0	0	0	1	0	0	0	0	0	0	0	0	0	0	0	0	0	0	0	0	0	0	0	0	0	0	0	0	0	0	0	0	0	0	5	0
vogue1702	92	199	b7450 AY562570 Lactobacillus crispatus CECT4840	Lactobacillus crispatus	31	0	0	0	0	0	0	0	0	0	0	0	0	0	0	0	0	0	0	0	0	0	0	0	0	0	0	0	0	0	0	0	0	0	0	0	0	0	0	0	0	0	0	0	0
vogue0146	80.7	552	b27911 ACVN02000125 Propionibacterium acidifaciens F0233	Propionibacterium acidifaciens	30	0	0	0	0	0	0	0	0	0	0	0	5	0	0	0	0	0	0	0	0	0	0	0	0	0	0	0	0	0	0	0	0	0	0	0	0	0	0	0	0	0	0	0	0
vogue0180	90.8	287	b26986 NZ_HE998591 Corynebacterium timonense 5401744	Corynebacterium timonense	30	0	0	0	0	0	0	0	0	0	0	0	0	0	0	0	0	0	0	0	0	0	0	0	0	0	0	0	0	0	0	0	0	0	0	0	0	0	0	0	0	0	0	2	0
vogue1679	97.8	550	b21061 AGZE01000029 Facklamia ignava CCUG 37419	Facklamia ignava	29	0	0	0	0	0	0	0	0	0	0	0	0	0	0	0	0	0	0	0	0	0	0	0	0	0	0	0	0	0	0	0	0	0	0	0	0	0	0	0	0	0	0	0	0
vogue1202	96.8	252	b17634 AB547589 Porphyromonas uenonis JCM 13868	Porphyromonas uenonis	28	0	0	0	0	0	0	0	0	0	0	0	0	0	0	0	0	0	0	0	0	0	0	0	0	0	0	0	0	0	0	0	0	0	0	0	0	0	0	0	0	0	0	0	0
vogue1218	94.7	330	b27515 NZ_HE610718 Peptoniphilus senegalensis JC140	Peptoniphilus senegalensis	27	0	0	0	0	0	0	0	0	0	0	0	0	0	0	0	0	0	0	0	0	0	0	0	0	0	0	0	0	0	0	0	0	0	0	0	0	0	0	0	0	0	0	0	0
vogue1455	94.8	460	b17625 AB547598 Prevotella copri JCM 13464	Prevotella copri	27	0	0	0	0	0	0	0	0	0	0	0	0	0	0	0	0	0	0	0	0	0	0	0	0	0	0	4	0	4	0	0	0	0	0	0	0	0	0	0	0	0	0	0	0
vogue1253	98.3	464	b1025 AF440233 Prevotella bivia ATCC 29303	Prevotella bivia	26	0	0	21	0	0	0	0	1	0	0	0	0	0	0	0	0	0	0	0	0	0	0	0	0	0	0	0	0	0	0	0	0	0	0	0	0	0	0	0	0	0	0	0	0
vogue1168	99.1	342	b821 AF245684 Enterococcus faecalis ATCC 19433	Enterococcus faecalis	25	0	0	0	0	0	0	0	0	0	0	0	0	0	0	0	0	0	0	0	0	0	0	0	0	0	0	0	0	0	0	0	0	0	0	0	0	0	0	0	0	0	0	0	0
vogue0412	93	556	b3358 AY123658 Acinetobacter junii ATCC 17908	Acinetobacter junii	24	0	0	0	0	0	0	0	0	0	0	0	0	0	0	0	0	0	0	0	0	0	0	0	0	0	0	0	0	1	0	0	2	0	0	0	0	0	0	0	0	0	0	0	0
vogue1322	98.4	556	b26020 APON01000018 Acinetobacter johnsonii CIP 64.6	Acinetobacter johnsonii	24	0	0	0	0	0	0	0	0	0	0	0	0	0	0	0	0	0	0	0	0	0	0	0	0	0	0	0	0	0	0	0	0	0	0	0	0	0	0	0	0	0	0	0	0
vogue1354	97.5	326	b1123 AF352799 Streptococcus parasanguinis ATCC 15912	Streptococcus parasanguinis	24	0	0	0	0	0	0	0	0	0	0	0	0	0	0	0	0	0	0	0	0	0	0	0	0	0	0	0	0	0	0	0	0	0	0	0	0	0	0	0	0	0	0	0	0
vogue1713	87	333	b15920 CP001849 Gardnerella vaginalis 409-05	Gardnerella vaginalis subgroup A	24	0	0	0	0	0	0	0	0	0	0	0	0	0	0	0	0	0	0	0	0	0	0	0	0	0	0	0	0	0	0	0	0	0	0	0	0	0	0	0	0	0	0	0	0
vogue0298	79.9	560	b4787 BX640510 Magnetospirillum gryphiswaldense MSR-1	Magnetospirillum gryphiswaldense	23	0	0	0	0	0	0	0	0	0	0	0	0	0	0	0	0	0	0	0	0	0	0	0	0	0	0	0	0	0	0	0	0	0	0	0	0	0	0	0	0	0	0	0	0
vogue1072	99.1	560	b21019 NZ_AGWQ01000004 Actinomyces turicensis ACS-279-V-Col4	Actinomyces turicensis	23	0	0	0	0	0	0	0	0	0	0	0	0	3	0	0	0	0	0	0	0	0	0	0	0	0	0	0	0	0	0	0	0	0	0	0	0	0	0	0	0	0	0	0	0
vogue1217	95	498	b2698 AF378197 Streptococcus sanguinis ATCC 10556	Streptococcus sanguinis	23	0	0	0	0	0	0	0	0	0	0	0	0	0	0	0	0	0	0	0	0	0	0	0	0	0	0	0	0	0	0	0	0	0	0	0	0	0	0	0	0	0	0	0	0
vogue0104	100	474	b10197 EF173658 Staphylococcus epidermidis ATCC 14990	Staphylococcus epidermidis	22	0	0	0	0	0	0	0	0	0	0	0	0	0	0	0	0	0	0	0	0	0	0	0	0	0	0	0	0	0	0	0	0	0	0	0	0	0	0	0	0	0	0	0	0
vogue0357	61.5	252	b24166 XM_004378186 Trichechus manatus latirostris	Trichechus manatus	22	0	0	0	0	0	0	0	0	0	0	0	0	0	0	0	0	0	0	0	0	0	0	0	0	0	0	0	0	0	0	0	0	0	0	0	0	0	0	0	0	0	0	0	0
vogue0724	78.8	555	b13606 NC_013203 Atopobium parvulum DSM 20469	Atopobium parvulum	22	0	0	0	0	0	0	0	0	0	0	0	0	0	0	0	0	0	0	0	0	0	0	0	0	0	0	0	0	0	0	0	0	0	0	0	0	0	0	0	0	0	0	0	0
vogue1343	91.9	558	b17625 AB547598 Prevotella copri JCM 13464	Prevotella copri	22	0	0	0	0	0	0	0	0	0	0	0	0	0	0	0	0	0	0	0	0	0	0	0	0	0	0	3	0	2	0	0	0	0	0	0	0	0	0	0	0	0	0	0	0
vogue1371	85.9	510	b12598 FJ360434 Atopobium vaginae DSM15829	Atopobium vaginae	22	0	0	0	0	0	0	0	0	0	0	0	0	0	0	0	0	0	0	0	0	0	0	0	0	0	0	0	0	0	0	0	0	0	0	0	0	0	0	0	0	0	0	0	0
vogue0661	60	551	b7646 CP000482 Pelobacter propionicus DSM 2379	Pelobacter propionicus	21	0	0	0	0	0	0	0	0	0	0	0	0	0	0	0	0	0	0	0	0	0	0	0	0	0	0	0	0	0	0	0	0	0	0	0	0	0	0	0	0	0	0	0	0
vogue1047	95.8	471	b17796 NZ_AEEH01000018 Peptoniphilus duerdenii ATCC BAA-1640	Peptoniphilus duerdenii	21	0	0	0	0	0	0	0	0	0	0	0	0	0	0	0	0	0	0	0	0	0	0	0	0	0	0	0	0	0	0	0	0	0	0	0	0	0	0	0	0	0	0	0	0
vogue1057	85.5	549	b12598 FJ360434 Atopobium vaginae DSM15829	Atopobium vaginae	21	0	0	0	0	0	0	0	0	0	0	0	0	0	0	0	0	0	0	0	0	0	0	0	0	0	0	0	0	0	0	0	0	0	0	0	0	0	0	0	0	0	0	0	0
vogue1385	96.5	200	b28068 NZ_AWXC01000011 Prevotella sp. BV3P1	Prevotella sp.	21	0	0	0	0	0	0	0	0	0	0	0	0	0	0	0	0	0	0	0	0	0	0	0	0	0	0	0	0	0	0	0	0	0	0	0	0	0	0	0	0	0	0	0	0
vogue1503	98.7	552	b233 AF053572 Staphylococcus hominis ATCC 27844	Staphylococcus hominis	21	0	0	0	0	0	0	0	0	0	0	0	0	0	0	0	0	0	0	0	0	0	0	0	0	0	0	0	0	0	0	0	0	0	0	0	0	0	0	0	0	0	0	0	0
vogue1607	97.4	386	b17630 AB547593 Prevotella bergensis JCM 13869	Prevotella bergensis	21	0	0	0	0	0	0	0	0	0	0	0	0	0	0	0	0	0	0	1	0	0	0	0	0	0	0	0	0	0	0	0	0	0	0	0	0	0	0	0	0	0	0	0	0
vogue1622	81.8	558	b13604 AB480536 Prevotella aurantiaca JCM 15754	Prevotella aurantiaca	21	0	0	0	0	0	0	0	0	0	0	0	0	0	0	0	0	0	0	0	0	0	0	0	0	0	0	0	0	0	0	0	0	0	0	0	0	0	0	0	0	0	0	0	0
vogue0831	76.1	517	b11953 NC_012803 Micrococcus luteus NCTC 2665	Micrococcus luteus	20	0	0	0	0	0	0	0	0	0	0	0	0	0	0	0	0	0	1	0	0	0	0	0	0	0	0	1	0	0	0	0	0	0	0	0	0	0	0	0	0	0	0	0	0
vogue1578	99.5	556	b3450 AY123675 Weeksella virosa ATCC 43766	Weeksella virosa	20	0	0	0	0	0	0	0	0	0	0	0	0	0	0	0	0	0	0	0	0	0	0	0	0	0	0	0	0	0	0	0	0	0	0	0	0	0	0	0	0	0	0	0	0
vogue0674	83.8	555	b21497 NZ_AMSI01000018 Nitratireductor indicus C115	Nitratireductor indicus	19	0	0	0	0	0	0	0	0	0	0	0	0	0	0	0	0	0	0	0	0	0	0	0	0	0	0	0	0	0	0	0	0	0	0	0	0	0	0	0	0	0	0	0	0
vogue0937	66.8	566	b17643 AB547580 Porphyromonas endodontalis JCM 8526	Porphyromonas endodontalis	19	0	0	0	0	0	0	0	0	0	0	0	0	0	0	0	0	0	0	0	0	0	0	0	0	0	0	2	0	0	0	0	0	0	0	0	0	0	0	0	0	0	0	0	0
vogue1062	99.6	476	b19477 NZ_AEUZ01000003 Streptococcus urinalis 2285-97 DSM 16830	Streptococcus urinalis	19	0	0	0	0	0	0	1	0	0	0	0	2	0	0	0	0	0	0	0	0	0	0	0	0	0	0	0	0	0	0	0	0	0	0	0	0	0	0	0	0	0	0	0	7
vogue0350	95.9	563	b9558 CP001052 Burkholderia phytofirmans PsJN	Burkholderia phytofirmans	18	0	0	0	0	0	2	0	0	0	0	0	0	0	0	0	0	0	0	0	0	0	0	0	0	0	0	0	0	0	0	0	0	0	0	0	0	0	0	0	0	0	0	0	0
vogue0631	74.3	552	b20402 AGJJ01000013 Mycobacterium tusciae JS617	Mycobacterium tusciae	18	0	0	0	0	0	0	0	0	0	0	0	0	0	0	0	0	0	0	0	0	0	0	0	0	0	0	0	0	0	0	0	0	0	0	0	0	0	0	0	0	0	0	14	0
vogue1101	98.8	499	b14562 GG698804 Lactobacillus coleohominis 101-4-CHN	Lactobacillus coleohominis	18	0	0	0	0	0	0	0	0	2	0	0	0	0	0	0	0	0	0	0	0	0	0	0	0	0	0	0	0	0	0	0	1	0	0	0	0	0	0	0	0	0	0	0	0
vogue1140	94.2	560	b22779 JX139861 Staphylococcus petrasii subsp. petrasii strain NRL/St 07/045	Staphylococcus petrasii	18	0	0	0	0	0	0	0	0	0	0	0	0	0	0	0	0	0	0	0	0	0	0	0	0	0	0	0	0	0	0	0	0	0	0	0	0	0	0	0	0	0	0	0	0
vogue1166	88.7	452	b26986 NZ_HE998591 Corynebacterium timonense 5401744	Corynebacterium timonense	18	0	0	0	0	0	0	0	0	0	0	0	0	0	0	0	0	0	0	0	0	0	0	0	0	0	0	0	0	0	0	0	0	0	0	0	0	0	0	0	0	0	0	0	0
vogue0712	80.3	553	b7509 NZ_AAGP01000015 Brevibacterium linens BL2	Brevibacterium linens	17	0	0	0	0	0	0	0	0	0	0	0	0	0	0	0	0	0	0	0	0	0	0	0	0	0	0	0	0	0	0	0	0	0	0	0	0	0	0	0	0	0	0	0	0
vogue0210	79.8	181	b18814 AFBB01000007 Dialister micraerophilus DSM 19965	Dialister micraerophilus	16	0	0	3	0	0	0	0	0	0	0	0	0	0	0	0	0	0	0	0	0	0	0	0	0	0	0	0	0	0	0	0	0	0	0	0	0	0	0	0	0	0	0	0	0
vogue0485	79.8	276	b1025 AF440233 Prevotella bivia ATCC 29303	Prevotella bivia	16	0	0	1	0	0	2	0	0	0	0	0	0	0	0	0	0	0	0	0	0	0	0	0	0	0	0	0	0	0	0	0	0	0	0	1	1	0	0	0	0	0	0	1	0
vogue0515	75.2	560	b16661 FP929032 Alistipes shahii WAL 8301	Alistipes shahii	16	0	0	0	0	0	0	0	0	0	0	0	0	0	0	0	0	0	0	0	0	0	0	0	0	0	0	1	0	2	0	0	0	0	0	0	0	0	0	0	0	0	0	0	0
vogue1136	99.6	552	b217 U92809 Staphylococcus haemolyticus ATCC 29970	Staphylococcus haemolyticus	16	0	0	0	0	0	0	0	0	0	0	0	0	0	0	0	0	0	0	0	0	0	0	0	0	0	0	0	0	0	0	0	0	0	0	0	0	0	0	0	0	0	0	0	0
vogue1432	97.7	478	b26697 ATBY01000014 Corynebacterium pyruviciproducens ATCC BAA-1742	Corynebacterium pyruviciproducens	16	0	0	0	0	0	0	0	0	0	0	0	0	0	0	0	0	0	0	0	0	0	0	0	0	0	0	0	0	0	0	0	0	0	0	0	0	0	0	0	0	0	0	0	0
vogue0166	81.9	558	b13630 NC_013520 Veillonella parvula DSM 2008	Veillonella parvula	15	0	0	0	0	0	0	0	0	0	0	0	0	0	0	0	0	0	0	0	0	0	0	0	0	0	0	0	0	1	0	0	0	0	0	0	0	0	0	0	0	0	0	0	0
vogue0532	89.4	563	b20642 NZ_AJWL01000053 Hydrogenophaga sp. PBC	Hydrogenophaga sp.	15	0	0	0	0	0	0	0	0	0	0	0	0	0	0	0	0	0	0	0	0	0	0	0	0	0	1	0	0	0	0	0	0	0	0	0	0	0	0	0	0	0	0	0	0
vogue0619	77.1	549	b28156 NZ_ATUX01000005 Actinomyces vaccimaxillae DSM 15804	Actinomyces vaccimaxillae	15	0	0	0	0	0	0	0	0	0	0	0	0	0	0	0	0	0	0	0	0	0	0	0	0	0	0	0	0	0	0	0	0	0	0	0	0	0	0	0	0	0	0	0	0
vogue1413	93.9	553	b19213 NC_015563 Delftia sp. Cs1-4	Delftia sp.	15	0	0	0	0	0	0	0	0	0	0	0	0	0	0	0	0	0	0	0	0	0	0	0	0	0	0	0	0	0	0	0	0	0	0	0	0	0	0	0	0	0	0	0	0
vogue0124	83.7	267	b5839 AY691309 Blautia producta ATCC 27340	Blautia producta	14	0	0	0	0	0	0	0	0	0	0	0	0	0	0	0	0	0	0	0	14	0	0	0	0	0	0	0	0	0	0	0	0	0	0	0	0	0	0	0	0	0	0	0	0
vogue0406	70.3	219	b3398 AY123732 Listeria monocytogenes ATCC 15313	Listeria monocytogenes	14	0	0	0	0	0	0	0	0	0	0	0	0	0	0	0	0	0	0	0	0	0	0	0	0	0	0	0	0	0	0	0	0	0	0	0	0	0	0	0	0	0	0	0	0
vogue0562	90.8	218	b13661 ACGD01000005 Corynebacterium accolens ATCC 49725	Corynebacterium accolens	14	0	0	0	0	0	0	0	0	0	0	0	0	0	0	0	0	0	0	0	0	0	0	0	0	0	0	0	0	0	0	0	0	0	0	0	0	0	0	0	0	0	0	0	0
vogue1157	96.3	567	b15256 ACYW01000032 Corynebacterium jeikeium ATCC 43734	Corynebacterium jeikeium	14	0	0	0	0	0	0	0	0	0	0	0	0	0	0	0	0	0	0	0	0	0	0	0	0	0	0	0	0	0	0	0	0	0	0	0	0	0	0	0	0	0	0	0	0
vogue1392	93.9	220	b19134 NZ_AFIJ01000035 Megasphaera sp. UPII 199-6 NULL	Megasphaera sp. UPII	14	0	0	1	0	1	0	0	0	0	0	0	0	0	0	0	0	0	0	0	0	0	0	0	0	0	0	0	0	0	0	0	0	0	0	0	0	0	0	0	0	0	0	0	0
vogue0601	80.8	557	b21884 NZ_AMSP01000002 Brevibacterium casei S18	Brevibacterium casei	13	0	0	0	0	0	0	0	0	0	0	0	0	0	0	0	0	0	0	0	0	0	0	0	0	0	0	0	0	0	0	0	0	0	0	0	0	0	0	0	0	0	0	0	0
vogue0922	71	467	b13625 CP001706 Jonesia denitrificans DSM 20603	Jonesia denitrificans	13	0	0	0	0	0	0	0	0	0	0	0	0	0	0	0	0	0	0	0	0	0	0	0	0	0	0	0	0	0	0	0	0	0	0	0	0	0	0	0	0	0	0	0	0
vogue1389	97.7	216	b17624 AB547599 Prevotella corporis JCM 8529	Prevotella corporis	13	0	0	0	0	0	0	0	0	0	0	0	0	0	0	0	0	0	0	0	0	0	0	0	0	0	0	0	0	0	0	0	0	0	0	0	0	0	0	0	0	0	0	0	0
vogue1459	89.3	450	b17625 AB547598 Prevotella copri JCM 13464	Prevotella copri	13	0	0	0	0	0	0	0	0	0	0	0	0	0	0	0	0	0	0	0	0	0	0	0	0	0	0	2	0	2	0	0	0	0	0	0	0	0	0	0	0	0	0	0	0
vogue0019	74.6	554	b27545 NZ_KB894541 Alistipes onderdonkii DSM 19147	Alistipes onderdonkii	12	0	0	0	0	0	0	0	0	0	0	0	0	0	0	0	0	0	0	0	0	0	0	0	0	0	0	0	0	0	0	0	0	0	0	0	0	0	0	0	0	0	0	0	0
vogue0170	73.4	455	b27663 ATIA01000078 Leifsonia rubra CMS 76R	Leifsonia rubra	12	0	0	0	0	0	0	0	0	0	0	0	0	0	0	0	0	0	0	0	0	0	0	0	0	0	0	0	0	0	0	0	0	0	0	0	0	0	0	0	0	0	0	0	0
vogue0655	92.8	442	b13661 ACGD01000005 Corynebacterium accolens ATCC 49725	Corynebacterium accolens	12	0	0	0	0	0	0	0	0	0	0	0	0	0	0	0	0	0	0	0	0	0	0	0	0	0	0	0	0	0	0	0	0	0	0	0	0	0	0	0	0	0	0	0	0
vogue0735	71.5	331	b8007 NZ_AAMN01000004 Janibacter sp. HTCC2649	Janibacter sp.	12	0	0	0	0	0	0	0	0	0	0	0	0	0	0	0	0	0	0	0	0	0	0	0	0	0	0	0	0	0	0	0	0	0	0	0	0	0	0	0	0	0	0	0	0
vogue0804	79	510	b17643 AB547580 Porphyromonas endodontalis JCM 8526	Porphyromonas endodontalis	12	0	0	0	0	0	0	0	0	0	0	0	0	0	0	0	0	0	0	0	0	0	0	0	0	0	0	0	0	0	0	0	0	0	0	0	0	0	0	0	0	0	0	0	0
vogue0829	71	552	b26820 NZ_KB913029 Sporichthya polymorpha DSM 43042	Sporichthya polymorpha	12	0	0	0	0	0	0	0	0	0	0	0	0	0	0	0	0	0	0	0	0	0	0	0	0	0	0	0	0	0	0	0	0	0	0	0	0	0	0	0	0	0	0	0	0
vogue0830	85.7	456	b26285 AGYT01000012 Clostridium colicanis 209318	Clostridium colicanis	12	0	0	0	0	0	0	0	0	0	0	0	0	0	0	0	0	0	0	0	0	0	0	0	0	0	0	0	0	0	0	0	0	0	0	0	0	0	0	0	0	0	0	0	0
vogue1340	96.8	222	b28068 NZ_AWXC01000011 Prevotella sp. BV3P1	Prevotella sp.	12	0	0	0	0	0	0	0	0	0	0	0	0	0	0	0	0	0	0	0	0	0	0	0	0	0	0	0	0	0	0	0	0	0	0	0	0	0	0	0	0	0	0	0	0
vogue1447	78.9	454	b21884 NZ_AMSP01000002 Brevibacterium casei S18	Brevibacterium casei	12	0	0	0	0	0	0	0	0	0	0	0	0	0	0	0	0	0	0	0	0	0	0	0	0	0	0	0	0	0	0	0	0	0	0	0	0	0	0	0	0	0	0	0	0
vogue1671	98.1	318	b15977 FJ577599 Actinobacteria sp. N153 N153_103-6	Gardnerella vaginalis subgroup B	12	2	0	0	0	0	2	0	0	0	0	0	0	0	0	0	0	0	0	0	0	0	0	0	0	0	0	0	0	0	0	0	0	0	0	0	0	0	0	0	0	0	0	0	0
vogue0164	68.7	518	b7604 AJ621261 Enterococcus pallens CCUG 45554	Enterococcus pallens	11	0	0	0	0	0	0	0	0	0	0	0	0	0	0	0	0	0	0	0	9	0	0	0	0	0	0	0	0	0	0	0	0	0	0	0	0	0	0	0	0	0	0	0	0
vogue0177	86.4	480	b12835 NC_011886 Arthrobacter chlorophenolicus A6 DSM12829	Arthrobacter chlorophenolicus	11	0	0	0	0	0	0	0	0	0	0	0	0	0	0	0	0	0	0	0	0	0	0	0	0	0	0	0	0	0	0	0	0	0	0	0	0	0	0	0	0	0	0	0	0
vogue0559	98.2	454	b20443 HE613569 Streptococcus macedonicus ACA-DC 198	Streptococcus macedonicus	11	0	0	0	0	0	0	0	0	0	0	0	1	0	0	0	0	0	0	0	0	0	0	0	0	0	0	0	0	0	0	0	0	0	0	0	0	0	0	0	0	0	0	0	1
vogue0660	78.9	557	b18614 CP002379 Arthrobacter phenanthrenivorans Sphe3	Arthrobacter phenanthrenivorans	11	0	0	0	0	0	0	0	0	0	0	0	0	0	0	0	0	0	0	0	0	0	0	0	0	0	0	0	0	0	0	0	0	0	0	0	0	0	0	0	0	0	0	0	0
vogue0923	92	437	b18093 AECU01000014 Faecalibacterium cf. prausnitzii KLE1255	Faecalibacterium cf. prausnitzii	11	0	0	0	0	0	0	0	0	0	0	0	0	1	0	0	0	0	0	0	0	0	0	0	0	0	0	0	0	1	0	0	0	0	0	0	0	0	0	0	0	0	0	0	0
vogue1176	99.1	228	b821 AF245684 Enterococcus faecalis ATCC 19433	Enterococcus faecalis	11	0	0	0	0	0	0	0	0	0	0	0	0	0	0	0	0	0	0	0	0	0	0	0	0	0	0	0	0	0	0	0	0	0	0	0	0	0	0	0	0	0	0	0	0
vogue1456	94.2	447	b17625 AB547598 Prevotella copri JCM 13464	Prevotella copri	11	0	0	0	0	0	0	0	0	0	0	0	0	0	0	0	0	0	0	0	0	0	0	0	0	0	0	0	0	5	0	0	0	0	0	0	0	0	0	0	0	0	0	0	0
vogue1487	94.6	563	b26758 NC_021591 Serratia plymuthica 4Rx13	Serratia plymuthica	11	0	0	1	0	0	0	0	0	0	0	0	0	0	0	0	0	0	0	0	0	0	0	0	0	0	0	0	0	0	0	0	0	0	0	0	0	0	0	0	0	0	0	0	0
vogue1540	99.2	516	b3410 AY123686 Ochrobactrum anthropi ATCC 49188	Ochrobactrum anthropi	11	0	0	0	0	0	0	0	0	0	0	0	0	0	0	0	0	0	0	0	0	0	0	0	0	0	0	0	0	0	0	0	0	0	0	0	0	0	0	0	0	0	0	0	0
vogue1718	93.5	295	b19298 NZ_AEOR01000554 Leuconostoc lactis KCTC 3528	Leuconostoc lactis	11	0	0	0	0	0	0	0	0	0	0	0	0	0	0	0	0	0	0	0	0	0	0	0	0	0	0	0	0	0	0	0	0	0	0	0	0	0	0	0	0	0	0	0	0
vogue0173	73.4	556	b10142 NC_009338 Mycobacterium gilvum PYR-GCK	Mycobacterium gilvum	10	0	0	0	0	0	0	0	0	0	0	0	0	4	0	0	0	0	0	0	0	0	0	0	0	0	0	0	0	0	0	0	0	0	0	0	0	0	0	0	0	0	0	0	0
vogue0187	61.1	435	b23352 NZ_CAQJ01000007 Nitrospina gracilis 3/211	Nitrospina gracilis	10	0	0	0	0	0	0	0	0	0	0	0	0	0	0	0	0	0	0	0	0	0	0	0	0	0	0	0	0	0	0	0	0	0	0	0	0	0	0	0	0	0	0	0	0
vogue0287	90	563	b19190 CP002279 Mesorhizobium opportunistum WSM2075	Mesorhizobium opportunistum	10	0	0	0	0	0	0	0	0	0	0	0	0	0	0	0	0	0	0	0	0	0	0	0	0	0	0	0	0	0	0	0	0	0	0	0	0	0	0	0	0	0	0	0	0
vogue0402	80.4	244	b18814 AFBB01000007 Dialister micraerophilus DSM 19965	Dialister micraerophilus	10	0	0	2	0	0	0	0	0	0	0	0	0	0	0	0	0	0	0	0	0	0	0	0	0	0	0	0	0	0	0	0	0	0	0	0	0	0	0	0	0	0	0	0	0
vogue0413	98.1	536	b26659 ATGH01000030 Acinetobacter indicus ANC 4215	Acinetobacter indicus	10	0	0	0	0	0	0	0	0	0	0	0	0	0	0	0	0	0	0	0	0	0	0	0	0	0	0	0	0	0	0	0	1	0	0	0	0	0	0	0	0	0	0	0	0
vogue0573	74.7	372	b18394 ACWN01000067 Eggerthella sp. 1_3_56FAA	Eggerthella sp.	10	0	0	0	0	0	0	0	0	0	0	0	0	0	0	0	0	0	0	0	0	0	0	0	0	0	0	0	0	0	0	0	0	0	0	0	0	0	0	0	0	0	0	0	0
vogue0905	72.9	487	b17635 AB547588 Porphyromonas somerae JCM 13867	Porphyromonas somerae	10	0	0	0	0	0	0	0	0	0	0	0	0	0	0	0	0	0	0	0	0	0	0	0	0	0	0	0	0	0	0	0	0	0	0	0	0	0	0	0	0	0	0	0	0
vogue1065	92.5	304	b7850 AF429687 Lactobacillus jensenii ATCC 25258	Lactobacillus jensenii	10	0	0	0	0	0	0	0	0	0	0	0	0	0	0	0	0	0	0	0	0	0	0	0	0	0	0	0	0	0	0	0	0	0	0	0	0	0	0	0	0	0	0	0	1
vogue1125	98.9	463	b10202 EF571587 Collinsella aerofaciens ATCC 25986	Collinsella aerofaciens	10	0	0	0	0	0	0	0	0	0	0	0	0	0	0	0	0	0	0	0	0	0	0	0	0	0	0	0	0	0	0	0	0	0	0	0	0	0	0	0	0	0	0	0	0
vogue1169	98	303	b7401 AY835627 Lactobacillus salivarius subsp. salivarius ATCC 11741	Lactobacillus salivarius subsp. salivarius	10	0	0	0	0	0	4	0	0	0	0	0	0	0	0	0	0	0	0	0	0	0	0	0	0	0	0	0	0	0	0	0	0	0	0	0	0	0	0	0	0	0	0	0	0
vogue1238	100	552	b6768 AY691207 Atopobium minutum ATCC 33267	Atopobium minutum	10	0	0	0	0	0	0	0	0	0	0	0	0	0	0	0	0	0	0	0	0	0	0	0	0	0	0	0	0	0	0	0	0	0	0	0	0	0	0	0	0	0	0	0	0
vogue1330	98.9	561	b20423 NZ_ADLT01000066 Dialister succinatiphilus YIT 11850 YIT 11850	Dialister succinatiphilus	10	0	0	0	0	0	0	0	0	0	0	0	0	0	0	0	0	0	0	0	0	0	0	0	0	0	0	0	0	0	0	0	0	0	0	0	0	0	0	0	0	0	0	0	0
vogue1357	100	413	b27367 NZ_KB900367 Peptoniphilus lacrimalis DSM 7455	Peptoniphilus lacrimalis	10	0	0	0	0	0	0	0	0	0	0	0	0	0	0	0	0	0	0	0	0	0	0	0	0	0	0	0	0	0	0	0	0	0	0	0	0	0	0	0	0	0	0	0	0
vogue1536	93.7	558	b8814 AAPM01000007 Flavobacterium johnsoniae UW101 ATCC 17061	Flavobacterium johnsoniae	10	0	0	0	0	0	0	0	0	0	0	0	0	0	0	0	0	0	0	0	7	0	0	0	0	0	0	0	0	0	0	0	0	0	0	0	0	0	0	0	0	0	0	0	0
vogue0100	80.8	563	b12558 NC_011386 Oligotropha carboxidovorans OM5 DSM 1227	Oligotropha carboxidovorans	9	0	0	0	0	0	0	0	0	0	0	0	0	0	0	0	0	0	0	0	0	0	0	0	0	0	0	0	0	0	0	0	0	0	0	0	0	0	0	0	0	0	0	0	0
vogue0259	69.9	285	b28096 NZ_ATUD01000011 Patulibacter americanus DSM 16676	Patulibacter americanus	9	0	0	0	0	0	0	0	0	0	0	0	0	0	0	0	0	0	0	0	0	0	0	0	0	0	0	0	0	0	0	0	0	0	0	0	0	0	0	0	0	0	0	0	0
vogue0344	84.6	427	b19067 AFHG01000059 Methyloversatilis universalis FAM5 ATCC BAA-1314	Methyloversatilis universalis	9	0	0	0	0	0	0	0	0	0	0	0	0	0	0	0	0	0	0	0	0	0	0	0	0	0	0	0	0	0	0	0	0	0	0	0	0	0	0	0	0	0	0	0	0
vogue0461	78	559	b17663 AB547561 Barnesiella viscericola JCM 13660	Barnesiella viscericola	9	0	0	0	0	0	0	0	0	0	0	0	0	0	0	0	0	0	0	0	0	0	0	0	0	0	0	0	0	3	0	0	0	0	0	0	0	0	0	0	0	0	0	0	0
vogue0576	82.7	552	b18573 NZ_AEVN01000056 Phascolarctobacterium sp. YIT 12067	Phascolarctobacterium sp.	9	0	0	0	0	0	0	0	0	0	0	0	0	0	0	0	0	0	0	0	0	0	0	0	0	0	0	2	0	0	0	0	0	0	0	0	0	0	0	0	0	0	0	0	0
vogue0623	95.2	344	b14380 NZ_ACQT01000229 Acidovorax delafieldii 2AN	Acidovorax delafieldii	9	0	0	0	0	0	0	0	0	0	0	0	0	0	0	0	0	0	0	0	0	0	0	0	0	0	0	0	0	2	0	0	0	0	0	0	0	0	0	0	0	0	0	1	0
vogue0848	83.8	553	b15879 CP002521 Acidovorax avenae subsp. avenae ATCC 19860	Acidovorax avenae subsp. avenae	9	0	0	0	0	0	0	0	0	0	0	0	0	0	0	0	0	0	0	0	0	0	0	0	0	0	0	0	0	0	0	0	0	0	0	0	0	0	0	0	0	0	0	0	0
vogue0977	91.2	218	b27841 AVSS01000012 Pantoea dispersa EGD-AAK13	Pantoea dispersa	9	0	0	0	0	0	0	0	0	0	0	0	0	0	0	0	0	0	0	0	0	0	0	0	0	0	0	0	0	0	0	0	0	0	0	0	0	0	0	0	0	0	0	1	0
vogue1452	99.6	476	b15351 ACOO02000037 Jonquetella anthropi E3_33	Jonquetella anthropi	9	0	0	0	0	0	0	0	0	0	0	0	0	0	0	0	0	0	0	0	0	0	0	0	0	0	0	0	0	0	0	0	0	0	0	0	0	0	0	0	0	0	0	0	0
vogue1516	96.4	555	b18648 NZ_AEWU01000021 Haemophilus parainfluenzae ATCC 33392	Haemophilus parainfluenzae	9	0	0	0	0	0	0	0	0	0	0	0	0	0	0	0	0	0	0	0	0	0	0	0	0	0	0	0	0	0	0	0	0	0	0	0	0	0	0	0	0	0	0	1	0
vogue0233	90.2	479	b27630 NZ_KB900605 Sphingomonas melonis DAPP-PG 224	Sphingomonas melonis	8	0	0	0	0	0	0	0	0	0	0	0	0	0	0	0	0	0	0	0	0	0	0	0	0	0	0	0	0	0	0	0	0	0	0	0	1	0	0	0	0	0	0	0	0
vogue0277	75.4	560	b27957 AWWG01000091 Coprobacter fastidiosus NSB1	Coprobacter fastidiosus	8	0	0	0	0	0	0	0	0	0	0	0	0	0	0	0	0	0	0	0	0	0	0	0	0	0	0	0	0	0	0	0	0	0	0	0	0	0	0	0	0	0	0	0	0
vogue0365	92.3	555	b19879 AP012206 Bradyrhizobium japonicum USDA 6	Bradyrhizobium japonicum	8	0	0	0	0	0	0	0	0	0	0	0	0	0	0	0	0	0	3	0	0	0	0	0	0	0	1	0	0	0	0	0	0	0	0	0	0	0	0	0	0	0	0	0	0
vogue0467	81.5	502	b17591 AB547632 Prevotella stercorea JCM 13469	Prevotella stercorea	8	0	0	0	0	0	0	0	0	0	0	0	0	0	0	0	0	0	0	0	0	0	0	0	0	0	0	0	0	0	0	0	0	0	0	0	0	0	0	0	0	0	0	0	0
vogue0468	85.7	564	b17591 AB547632 Prevotella stercorea JCM 13469	Prevotella stercorea	8	0	0	0	0	0	0	0	0	0	0	0	0	0	0	0	0	0	0	0	0	0	0	0	0	0	0	0	0	0	0	0	0	0	0	0	0	0	0	0	0	0	0	0	0
vogue0563	90.2	555	b6806 AY691245 Corynebacterium amycolatum ATCC 49368	Corynebacterium amycolatum	8	0	0	0	0	0	0	0	0	0	0	0	0	0	0	0	0	0	0	0	0	0	0	0	0	0	0	0	0	0	0	0	0	0	0	0	0	0	0	0	0	0	0	2	0
vogue0592	78.9	186	b15802 CP000431 Rhodococcus jostii RHA1	Rhodococcus jostii	8	0	0	0	0	0	0	0	0	0	0	0	0	0	0	0	0	0	0	0	0	1	0	0	0	0	0	0	0	0	0	0	0	0	0	0	0	0	0	0	0	0	0	0	0
vogue0755	99.8	553	b18573 NZ_AEVN01000056 Phascolarctobacterium sp. YIT 12067	Phascolarctobacterium sp.	8	0	0	0	0	0	0	0	0	0	0	0	0	0	0	0	0	0	0	0	0	0	0	0	0	0	0	0	0	0	0	0	0	0	0	0	0	0	0	0	0	0	0	0	0
vogue0769	72.5	463	b28074 NZ_AXCE01000062 Labrenzia sp. C1B70	Labrenzia sp.	8	0	0	0	0	0	0	0	0	0	0	0	0	2	0	0	0	0	0	0	0	0	0	0	0	0	0	0	0	0	0	0	0	0	0	0	0	0	0	0	0	0	0	0	0
vogue0810	77.6	499	b18218 NZ_AENN01000017 Eremococcus coleocola ACS-139-V-Col8	Eremococcus coleocola	8	0	0	0	0	0	0	0	0	0	0	0	0	0	0	0	0	0	0	0	0	0	0	0	0	0	0	0	0	0	0	0	0	0	0	0	0	0	0	0	0	0	0	0	0
vogue1010	75.5	549	b26395 NZ_AJJQ01000041 Rothia aeria F0474	Rothia aeria	8	0	0	0	0	0	0	0	0	0	0	0	0	0	0	0	0	0	0	0	0	0	0	0	0	0	0	0	0	0	0	0	0	0	0	0	0	1	0	0	0	0	0	0	0
vogue1084	99.8	508	b23401 NZ_AODN01000012 Rhodococcus qingshengii BKS 20-40	Rhodococcus qingshengii	8	0	0	0	0	0	0	0	0	0	0	0	0	0	0	0	0	0	0	0	0	0	0	0	0	0	0	0	0	0	0	0	0	0	0	0	0	0	0	0	0	0	0	0	0
vogue1312	95.8	264	b17655 AB547552 Bacteroides coagulans JCM 12528	Bacteroides coagulans	8	0	0	0	0	0	1	0	0	0	0	0	0	0	0	0	0	0	0	0	0	0	0	0	0	0	0	0	0	0	0	0	0	0	0	0	0	0	0	0	0	0	0	0	0
vogue1348	95	557	b17591 AB547632 Prevotella stercorea JCM 13469	Prevotella stercorea	8	0	0	0	0	0	0	0	0	0	0	0	0	0	0	0	0	0	0	0	0	0	0	0	0	0	0	0	0	2	0	0	0	0	0	0	0	0	0	0	0	0	0	0	0
vogue1595	97.7	558	b17635 AB547588 Porphyromonas somerae JCM 13867	Porphyromonas somerae	8	0	0	0	0	0	0	0	0	0	0	0	0	0	0	0	0	0	0	0	0	0	0	0	0	0	0	0	0	0	0	0	0	0	0	0	0	0	0	0	0	0	0	0	0
vogue1655	100	305	b18713 AEJD00000000 Gardnerella vaginalis 101 NULL	Gardnerella vaginalis subgroup D	8	0	0	0	0	0	0	0	0	0	0	0	0	0	0	0	0	0	0	0	0	0	0	0	0	0	0	0	0	0	0	0	0	0	0	0	0	0	0	0	0	0	0	0	0
vogue0093	64.5	555	b28105 NZ_ATXE01000003 Aestuariimicrobium kwangyangense DSM 21549	Aestuariimicrobium kwangyangense	7	0	0	0	0	0	0	0	0	0	0	0	0	0	0	0	0	0	0	0	0	0	0	0	0	0	0	0	0	0	0	0	0	0	0	0	0	0	0	0	0	0	0	0	0
vogue0145	87.7	552	b27806 NC_018142 Propionibacterium propionicum F0230a	Propionibacterium propionicum	7	0	0	0	0	0	0	0	0	0	0	0	0	0	0	0	0	0	0	0	0	0	0	0	0	0	0	0	0	0	0	0	0	0	0	0	0	0	0	0	0	0	0	0	0
vogue0219	85.2	552	b16934 NC_014217 Starkeya novella DSM 506	Starkeya novella	7	0	0	0	0	0	0	0	0	0	0	0	0	0	0	0	0	0	7	0	0	0	0	0	0	0	0	0	0	0	0	0	0	0	0	0	0	0	0	0	0	0	0	0	0
vogue0380	84.2	449	b10309 CP000140 Parabacteroides distasonis ATCC 8503	Parabacteroides distasonis	7	0	0	0	0	0	0	0	0	0	0	0	0	0	0	0	0	0	0	0	0	0	0	0	0	0	0	6	0	1	0	0	0	0	0	0	0	0	0	0	0	0	0	0	0
vogue0458	80	455	b26783 NZ_ARWB01000001 Methylopila sp. M107	Methylopila sp.	7	0	0	0	0	0	0	0	0	0	0	0	0	0	0	0	0	0	0	0	0	0	0	0	0	0	0	0	0	0	0	0	0	0	0	0	0	0	0	0	0	0	0	0	0
vogue0464	85.9	488	b17591 AB547632 Prevotella stercorea JCM 13469	Prevotella stercorea	7	0	0	0	0	0	0	0	0	0	0	0	0	0	0	0	0	0	0	0	0	0	0	0	0	0	0	0	0	0	0	0	0	0	0	0	0	0	0	0	0	0	0	0	0
vogue0477	91.4	267	b27515 NZ_HE610718 Peptoniphilus senegalensis JC140	Peptoniphilus senegalensis	7	0	0	0	0	0	0	0	0	0	0	0	0	0	0	0	0	0	0	0	0	0	0	0	0	0	0	0	0	0	0	0	0	0	0	0	0	0	0	0	0	0	0	0	0
vogue0578	77	527	b13612 CP001867 Geodermatophilus obscurus DSM 43160	Geodermatophilus obscurus	7	0	0	0	0	0	0	0	0	0	0	0	0	0	0	0	0	0	0	0	0	0	0	0	0	0	0	0	0	2	0	0	0	0	0	0	0	0	0	0	0	0	0	0	0
vogue0596	87.4	363	b17491 ACLJ02000001 Corynebacterium genitalium ATCC 33030	Corynebacterium genitalium	7	0	0	0	0	0	0	0	0	0	0	0	0	0	0	0	0	0	0	0	0	0	0	0	0	0	0	0	0	0	0	0	0	0	0	0	0	0	0	0	0	0	0	0	0
vogue0637	89.9	555	b26904 NZ_ALKO01000017 Limnohabitans sp. Rim47	Limnohabitans sp.	7	0	0	0	0	0	0	0	0	0	0	0	0	0	0	0	0	0	0	0	0	0	0	0	0	0	0	0	0	0	0	0	0	0	0	0	0	0	0	0	0	0	0	0	0
vogue0723	80.8	555	b3411 AY123677 Oligella ureolytica ATCC 43534	Oligella ureolytica	7	0	0	0	0	0	0	0	0	0	0	0	0	0	0	0	0	0	0	0	0	0	0	0	0	0	0	0	0	0	0	0	0	0	0	0	0	0	0	0	0	0	0	0	0
vogue0732	82.5	552	b9179 DQ681229 Atopostipes suicloacalis PPC79	Atopostipes suicloacalis	7	0	0	0	0	0	0	0	0	0	0	0	0	0	0	0	0	0	0	0	0	0	0	0	0	0	0	0	0	0	0	0	0	0	0	0	0	0	0	0	0	0	0	0	0
vogue1162	97.6	251	b14062 NC_012704 Corynebacterium kroppenstedtii DSM 44385	Corynebacterium kroppenstedtii	7	0	0	0	0	0	0	0	0	0	0	0	0	0	0	0	0	0	0	0	0	0	0	0	0	0	0	0	0	0	0	0	0	0	0	0	0	0	0	0	0	0	0	0	0
vogue1262	100	566	b6841 AY691280 Prevotella denticola ATCC 35308	Prevotella denticola	7	0	0	7	0	0	0	0	0	0	0	0	0	0	0	0	0	0	0	0	0	0	0	0	0	0	0	0	0	0	0	0	0	0	0	0	0	0	0	0	0	0	0	0	0
vogue1281	98	563	b19067 AFHG01000059 Methyloversatilis universalis FAM5 ATCC BAA-1314	Methyloversatilis universalis	7	0	0	0	0	0	0	0	0	0	0	0	0	0	0	0	0	0	0	0	0	0	0	0	0	0	1	0	0	0	0	0	0	0	0	0	0	0	0	0	0	0	0	0	0
vogue1295	98.8	503	b3410 AY123686 Ochrobactrum anthropi ATCC 49188	Ochrobactrum anthropi	7	0	0	0	0	0	0	0	0	0	0	0	0	0	0	0	0	0	0	0	0	0	0	0	0	0	1	0	0	0	0	0	0	0	0	0	0	0	0	0	0	0	0	0	0
vogue1338	92.4	240	b17624 AB547599 Prevotella corporis JCM 8529	Prevotella corporis	7	0	0	0	0	0	1	0	0	0	0	0	0	0	0	0	0	0	0	0	0	0	0	0	0	0	0	0	0	0	0	0	0	0	0	0	0	0	0	0	0	0	0	0	0
vogue1345	96.7	309	b17625 AB547598 Prevotella copri JCM 13464	Prevotella copri	7	0	0	0	0	0	0	0	0	0	0	0	0	0	0	0	0	0	0	0	0	0	0	0	0	0	0	0	1	4	0	0	0	0	0	0	0	0	0	0	0	0	0	0	0
vogue1351	98.2	558	b27391 NZ_KB898577 Prevotella oris DSM 18711	Prevotella oris	7	0	0	0	0	0	0	0	0	0	0	0	0	0	0	0	0	0	0	0	0	0	0	0	0	0	0	0	0	0	0	0	0	0	0	0	0	0	0	0	0	0	0	0	0
vogue1393	98.5	204	b17624 AB547599 Prevotella corporis JCM 8529	Prevotella corporis	7	0	0	0	0	0	0	0	0	0	0	0	0	0	0	0	0	0	0	0	0	0	0	0	0	0	0	0	0	0	0	0	0	0	0	0	0	0	0	0	0	0	0	0	0
vogue1493	93.8	224	b21013 NZ_AJKE01000098 Streptococcus pseudopneumoniae SK674	Streptococcus pseudopneumoniae	7	0	0	0	0	0	0	0	0	0	0	0	0	0	0	0	0	0	0	0	0	0	0	0	0	0	0	0	0	0	0	0	0	0	0	0	0	0	0	0	0	0	0	0	0
vogue1510	85.9	455	b7526 AAHF01000001 Aspergillus fumigatus Af293	Aspergillus fumigatus	7	1	0	0	0	0	0	0	0	0	0	0	0	0	0	0	0	0	0	0	0	0	0	0	0	0	0	0	0	0	0	0	0	0	0	0	0	0	0	0	0	0	0	0	0
vogue1530	94.9	235	b14575 NZ_ACXU01000002 Anaerococcus vaginalis ATCC 51170	Anaerococcus vaginalis	7	0	0	0	0	0	0	0	0	0	0	0	0	0	0	0	0	0	0	0	0	0	0	0	0	0	0	0	0	0	0	0	0	0	0	0	0	0	0	0	0	0	0	0	0
vogue1603	96	174	b10643 ABED02000025 Faecalibacterium prausnitzii M21/2	Faecalibacterium prausnitzii	7	0	0	0	0	0	0	0	0	0	0	0	0	0	0	0	0	0	0	0	0	0	0	0	0	0	0	0	0	0	0	0	0	0	0	0	0	0	0	0	0	0	0	0	0
vogue1714	86.7	348	b15920 CP001849 Gardnerella vaginalis 409-05	Gardnerella vaginalis subgroup A	7	0	0	0	0	0	0	0	0	0	0	0	0	0	0	0	0	0	0	0	0	0	0	0	0	0	0	0	0	0	0	0	0	0	0	0	0	0	0	0	0	0	0	0	0
vogue0024	79.9	552	b17420 NC_014218 Arcanobacterium haemolyticum DSM 20595	Arcanobacterium haemolyticum	6	0	0	0	0	0	0	0	0	0	0	0	0	0	0	0	0	0	0	0	0	0	0	0	0	0	0	0	0	0	0	0	0	0	0	0	0	0	0	0	0	0	0	0	0
vogue0126	80.5	552	b19539 CP003040 Roseburia hominis A2-183	Roseburia hominis	6	0	0	0	0	0	0	0	0	0	0	0	0	0	0	0	0	0	0	0	0	0	0	0	0	0	0	0	0	0	0	0	0	0	0	0	0	0	0	0	0	0	0	0	0
vogue0142	75.6	319	b16472 CP001850 Clostridium genomosp. BVAB3 UPII9-5	Clostridium genomosp.	6	0	0	0	0	0	0	0	0	0	0	0	0	0	0	0	0	0	0	0	0	0	0	0	0	0	0	0	0	0	0	0	0	0	0	0	0	0	0	0	0	0	0	0	0
vogue0206	82.1	365	b13602 AB480538 Prevotella pallens JCM 11140	Prevotella pallens	6	0	0	0	0	0	0	0	0	0	0	0	0	0	0	0	0	0	0	0	0	0	0	0	0	0	0	0	0	0	0	0	0	0	0	0	0	0	0	0	0	0	0	0	0
vogue0337	80.1	564	b19241 CP002881 Pseudomonas stutzeri ATCC 17588	Pseudomonas stutzeri	6	0	0	0	0	0	0	0	0	0	0	0	0	0	0	0	0	0	0	0	0	0	0	0	0	0	0	0	0	0	0	0	0	0	0	0	0	0	0	0	0	0	0	0	0
vogue0388	96.9	483	b21566 NZ_AJLO01000008 Pseudomonas geniculata N1	Pseudomonas geniculata	6	0	0	0	0	0	0	0	0	0	0	0	0	0	0	0	0	0	0	0	0	0	0	0	0	0	0	0	0	0	0	0	0	0	0	0	0	0	0	0	0	0	0	0	0
vogue0455	90.7	463	b27630 NZ_KB900605 Sphingomonas melonis DAPP-PG 224	Sphingomonas melonis	6	0	0	0	0	0	0	0	0	0	0	0	0	0	0	0	0	0	2	0	0	0	0	0	0	0	0	0	0	0	0	0	0	0	0	0	0	1	0	0	0	0	0	0	0
vogue0463	80.3	558	b17643 AB547580 Porphyromonas endodontalis JCM 8526	Porphyromonas endodontalis	6	0	0	0	0	0	0	0	0	0	0	0	0	0	0	0	0	0	0	0	0	0	0	0	0	0	0	0	0	0	0	0	0	0	0	0	0	0	0	0	0	0	0	0	0
vogue0476	81.2	477	b9179 DQ681229 Atopostipes suicloacalis PPC79	Atopostipes suicloacalis	6	0	0	0	0	0	0	0	0	0	0	0	0	0	0	0	0	0	0	0	0	0	0	0	0	0	0	0	0	0	0	0	0	0	0	0	0	0	0	0	0	0	0	0	0
vogue0556	90.4	478	b18514 AEVD01000004 Streptococcus infantis ATCC 700779	Streptococcus infantis	6	0	0	0	0	0	0	1	0	0	0	0	1	0	0	0	0	0	0	0	0	0	0	0	0	0	0	0	0	0	0	0	0	0	0	0	0	0	0	0	0	0	0	0	1
vogue0575	82.8	403	b18573 NZ_AEVN01000056 Phascolarctobacterium sp. YIT 12067	Phascolarctobacterium sp.	6	0	0	0	0	0	0	0	0	0	0	0	0	0	0	0	0	0	0	0	0	0	0	0	0	0	0	2	0	0	0	0	0	0	0	0	0	0	0	0	0	0	0	0	0
vogue0585	82.9	552	b17655 AB547552 Bacteroides coagulans JCM 12528	Bacteroides coagulans	6	0	0	0	0	0	0	0	0	0	0	0	0	0	0	0	0	0	0	0	0	0	0	0	0	0	0	0	0	0	0	0	0	0	0	0	0	0	0	0	0	0	0	0	0
vogue0721	61.6	305	b26571 KC895973 Brevibacillus brevis cifa_chp53	Brevibacillus brevis	6	0	0	0	0	0	0	0	0	0	0	0	0	1	0	0	0	0	0	0	0	0	0	0	0	0	0	0	0	0	0	0	0	0	0	0	0	0	0	0	0	0	0	0	0
vogue0805	81.2	389	b9477 CP000655 Polynucleobacter necessarius subsp. asymbioticus QLW-P1DMWA-1	Polynucleobacter necessarius subsp. asymbioticus	6	0	0	0	0	0	0	0	0	0	0	0	0	0	0	0	0	0	0	0	0	0	0	0	0	0	0	0	0	1	0	0	0	0	0	0	0	0	0	0	0	0	0	0	0
vogue1016	70.8	457	b13626 NC_013729 Kribbella flavida DSM 17836	Kribbella flavida	6	0	0	0	0	0	0	0	0	0	0	0	0	0	0	0	0	0	0	0	0	0	0	0	0	0	1	0	0	0	0	0	0	0	0	0	0	1	0	0	0	0	0	0	0
vogue1082	85.9	476	b9477 CP000655 Polynucleobacter necessarius subsp. asymbioticus QLW-P1DMWA-1	Polynucleobacter necessarius subsp. asymbioticus	6	0	0	0	0	0	0	0	0	0	0	0	0	0	0	0	0	0	0	0	0	0	0	0	0	0	0	0	0	0	0	0	0	0	0	0	0	0	0	0	0	0	0	0	0
vogue1099	99.8	464	b15351 ACOO02000037 Jonquetella anthropi E3_33	Jonquetella anthropi	6	0	0	0	0	0	0	0	0	0	0	0	0	0	0	0	0	0	0	0	0	0	0	0	0	0	0	0	0	0	0	0	0	0	0	0	0	0	0	0	0	0	0	0	0
vogue1126	85.3	360	b3411 AY123677 Oligella ureolytica ATCC 43534	Oligella ureolytica	6	0	0	0	0	0	0	0	0	0	0	0	0	0	0	0	0	0	0	0	0	0	0	0	0	0	0	0	0	0	0	0	0	0	0	0	0	0	0	0	0	0	0	0	0
vogue1144	99.2	395	b7845 AF429680 Lactobacillus fermentum ATCC 14931	Lactobacillus fermentum	6	0	0	0	0	0	0	0	0	0	0	0	0	0	0	0	0	0	0	0	0	0	0	0	0	0	0	0	0	0	0	0	0	0	0	0	0	0	0	0	0	0	0	0	0
vogue1525	96	471	b26455 NZ_ALKJ01000008 Porphyromonas sp. oral taxon 279 str. F0450	Porphyromonas sp.	6	0	0	0	0	0	0	0	0	0	0	0	0	0	0	0	0	0	0	0	0	0	0	0	0	0	0	0	0	0	0	0	0	0	0	0	0	0	0	0	0	0	0	0	0
vogue1529	95.4	496	b13668 ABYO01000244 Anaerococcus lactolyticus ATCC 51172	Anaerococcus lactolyticus	6	0	0	0	0	0	0	0	0	0	0	0	0	0	0	0	0	0	0	0	0	0	0	0	0	0	0	0	0	0	0	0	0	0	0	0	0	0	0	0	0	0	0	0	0
vogue1643	99.1	552	b8455 CP000705 Lactobacillus reuteri JCM1112	Lactobacillus reuteri	6	0	0	0	0	0	0	0	0	0	0	0	0	0	0	0	0	0	0	0	0	0	0	0	0	0	0	0	0	0	0	0	0	0	0	0	0	0	0	0	0	0	0	0	0
vogue1669	94	182	b15977 FJ577599 Actinobacteria sp. N153 N153_103-6	Gardnerella vaginalis subgroup B	6	5	0	0	1	0	0	0	0	0	0	0	0	0	0	0	0	0	0	0	0	0	0	0	0	0	0	0	0	0	0	0	0	0	0	0	0	0	0	0	0	0	0	0	0
vogue0011	82.9	220	b13534 NZ_ACBY01000026 Subdoligranulum variabile DSM15176	Subdoligranulum variabile	5	0	0	0	0	0	0	0	0	0	0	0	0	0	0	0	0	0	0	0	0	0	0	0	0	0	0	0	0	0	0	0	0	0	0	0	0	0	0	0	0	0	0	0	0
vogue0065	99.6	487	b23401 NZ_AODN01000012 Rhodococcus qingshengii BKS 20-40	Rhodococcus qingshengii	5	0	0	0	0	0	0	0	0	0	0	0	0	0	0	0	0	0	0	0	0	0	0	0	0	0	0	0	0	0	0	0	0	0	0	0	0	0	0	0	0	0	0	0	0
vogue0068	75.8	483	b15802 CP000431 Rhodococcus jostii RHA1	Rhodococcus jostii	5	0	0	0	0	0	0	0	0	0	0	0	0	0	0	0	0	0	0	0	0	0	0	0	0	0	0	0	0	0	0	0	0	0	0	0	0	0	0	0	0	0	0	0	0
vogue0152	73.6	566	b19953 AFFY01000098 Paraprevotella clara YIT 11840	Paraprevotella clara	5	0	0	0	0	0	0	0	0	0	0	0	0	0	0	0	0	0	0	0	0	0	0	0	0	0	0	0	0	0	0	0	0	0	0	0	0	0	0	0	0	0	0	0	0
vogue0154	77.5	382	b6849 AY691288 Prevotella tannerae ATCC 51259	Prevotella tannerae	5	0	0	0	0	0	0	0	0	0	0	0	0	0	0	0	0	0	0	0	0	0	0	0	0	0	0	0	0	3	0	0	0	0	0	0	0	0	0	0	0	0	0	2	0
vogue0313	79.9	555	b26907 NZ_ALIQ01000058 Chelatococcus sp. GW1	Chelatococcus sp.	5	0	0	0	0	0	0	0	0	0	0	0	0	0	0	0	0	0	0	0	0	0	0	0	0	0	0	0	0	0	0	0	0	0	0	0	0	0	0	0	0	0	0	0	0
vogue0379	85.7	491	b10309 CP000140 Parabacteroides distasonis ATCC 8503	Parabacteroides distasonis	5	0	0	0	0	0	0	0	0	0	0	0	0	0	0	0	0	0	0	0	0	0	0	0	0	0	0	0	0	2	0	0	0	0	0	0	0	0	0	0	0	0	0	0	0
vogue0410	97.1	563	b3355 AY123682 Acinetobacter calcoaceticus ATCC 23055	Acinetobacter calcoaceticus	5	0	0	0	0	0	0	0	0	0	0	0	0	0	0	0	0	0	0	0	0	0	0	0	0	0	0	0	0	0	0	0	0	0	0	0	0	0	0	0	0	0	0	0	0
vogue0414	86.8	462	b17669 AB547567 Parabacteroides goldsteinii JCM 13446	Parabacteroides goldsteinii	5	0	0	0	0	0	0	0	0	0	0	0	0	0	0	0	0	0	0	0	0	0	0	0	0	0	0	0	0	0	0	0	0	0	0	0	0	0	0	0	0	0	0	0	0
vogue0423	84.2	570	b21125 NZ_CAEG01000015 Alistipes sp. JC136 P148	Alistipes sp.	5	0	0	0	0	0	0	0	0	0	0	0	0	0	0	0	0	0	0	0	0	0	0	0	0	0	0	0	0	1	0	0	0	0	0	0	0	0	0	0	0	0	0	1	0
vogue0431	90.9	476	b28151 NZ_ATTI01000001 Sphingomonas phyllosphaerae 5.2	Sphingomonas phyllosphaerae	5	0	0	0	0	0	0	0	0	0	0	0	0	0	0	0	0	0	0	0	0	0	0	0	0	0	0	0	0	0	0	0	0	0	0	0	0	0	0	0	0	0	0	0	0
vogue0602	74.4	476	b23960 ANOQ01000093 Rhodopirellula sp. SWK7	Rhodopirellula sp.	5	0	0	0	0	0	0	0	0	0	0	0	0	0	0	0	0	0	0	0	0	0	0	0	0	0	0	0	0	0	0	0	0	0	0	0	0	0	0	0	0	0	0	0	0
vogue0610	82	440	b26805 NZ_ARRO01000002 Actinobacterium sp. SCGC AAA027-M14	Actinobacterium sp.	5	0	0	0	0	0	0	0	0	0	0	0	0	0	0	0	0	0	0	0	0	0	0	0	0	0	0	0	0	0	0	0	0	0	0	0	0	0	0	0	0	0	0	0	0
vogue0861	90	333	b15920 CP001849 Gardnerella vaginalis 409-05	Gardnerella vaginalis subgroup A	5	0	0	0	0	0	0	0	0	0	0	0	0	0	0	0	0	0	0	0	0	0	0	0	0	0	0	0	0	0	0	0	0	0	0	0	0	0	0	0	0	0	0	0	0
vogue0913	78.4	552	b17999 NZ_ADDX01000027 Ruminococcaceae bacterium sp. D16	Ruminococcaceae bacterium sp.	5	0	0	0	0	0	0	0	0	0	0	0	0	0	0	0	0	0	0	0	0	0	0	0	0	0	0	0	0	0	0	0	0	0	0	0	0	0	0	0	0	0	0	0	0
vogue1158	86.1	216	b6807 AY691246 Corynebacterium cystitidis ATCC 29593	Corynebacterium cystitidis	5	0	0	0	0	0	0	0	0	0	0	0	0	0	0	0	0	0	0	0	0	0	0	0	0	0	0	0	0	0	0	0	0	0	0	0	0	0	0	0	0	0	0	0	0
vogue1164	98.8	335	b17491 ACLJ02000001 Corynebacterium genitalium ATCC 33030	Corynebacterium genitalium	5	0	0	0	0	0	0	0	0	0	0	0	1	0	0	0	0	0	0	0	0	0	0	0	0	0	0	0	0	0	0	0	0	0	0	0	0	0	0	0	0	0	0	0	0
vogue1181	97.5	241	b3364 AY123699 Aerococcus viridans ATCC 11563	Aerococcus viridans	5	0	0	0	0	0	0	0	0	0	0	0	0	0	0	0	0	0	0	0	0	0	0	0	0	0	0	0	0	0	0	0	0	0	0	0	0	0	0	0	0	0	0	0	0
vogue1187	100	396	b6772 AY691211 Bacteroides fragilis ATCC 25285	Bacteroides fragilis	5	0	0	0	0	0	0	0	0	0	0	0	0	0	0	0	0	0	0	0	0	0	0	0	0	0	0	0	0	0	0	0	0	0	0	0	0	0	0	0	0	0	0	0	0
vogue1266	88	564	b19232 CP002897 Paracoccus denitrificans SD1	Paracoccus denitrificans	5	0	0	0	0	0	0	0	0	0	0	0	0	0	0	0	0	0	0	0	0	0	0	0	0	0	2	0	0	0	0	0	0	0	0	0	0	0	0	0	0	0	0	0	0
vogue1323	99	478	b17653 AB547570 Parabacteroides merdae JCM 9497	Parabacteroides merdae	5	0	0	0	0	0	0	0	0	0	0	0	0	0	0	0	0	0	0	0	0	0	0	0	0	0	0	0	0	0	0	0	0	0	0	0	0	0	0	0	0	0	0	0	0
vogue1346	90.6	255	b17625 AB547598 Prevotella copri JCM 13464	Prevotella copri	5	0	0	0	0	0	0	0	0	0	0	0	0	0	0	0	0	0	0	0	0	0	0	0	0	0	0	0	0	5	0	0	0	0	0	0	0	0	0	0	0	0	0	0	0
vogue1406	95.9	267	b15282 NZ_ACLN01000008 Lactobacillus iners DSM 13335	Lactobacillus iners	5	0	0	0	0	0	0	0	0	0	0	0	0	0	0	0	0	0	0	0	0	0	0	0	0	0	0	0	0	0	0	0	0	0	0	0	0	0	0	0	0	0	0	0	0
vogue1435	84.5	453	b3428 AY123718 Rothia mucilaginosa ATCC 25296	Rothia mucilaginosa	5	0	0	0	0	0	0	0	0	0	0	0	0	0	0	0	0	0	0	0	0	0	0	0	0	0	0	0	0	0	0	0	0	0	0	0	0	1	0	0	0	0	0	0	0
vogue1438	83.9	317	b10389 NZ_AAYI02000004 Actinomyces odontolyticus ATCC 17982	Actinomyces odontolyticus	5	0	0	0	0	0	0	0	0	0	0	0	0	0	0	0	0	0	0	0	0	0	0	0	0	0	0	0	0	0	0	0	0	0	0	0	0	0	0	0	0	0	0	0	0
vogue1449	93.2	207	b6805 AY691244 Corynebacterium flavescens ATCC 10340	Corynebacterium flavescens	5	0	0	0	0	0	0	0	0	0	0	0	0	0	0	0	0	0	0	0	0	0	0	0	0	0	0	0	0	0	0	0	0	0	0	0	0	0	0	0	0	0	0	0	0
vogue1460	95.2	476	b19159 NZ_AFHI01000019 Rheinheimera sp. A13L	Rheinheimera sp.	5	0	0	0	0	0	0	0	0	0	0	0	0	0	0	0	0	0	0	0	0	0	0	0	0	0	0	0	0	0	0	0	0	0	0	0	0	0	0	0	0	0	0	0	0
vogue1492	86.8	237	b15282 NZ_ACLN01000008 Lactobacillus iners DSM 13335	Lactobacillus iners	5	0	0	0	0	0	0	2	0	0	0	0	0	0	0	0	0	0	0	0	0	0	0	0	0	0	0	0	0	0	0	1	0	0	0	0	0	0	0	0	0	0	0	1	0
vogue1559	87	462	b6855 AY691294 Ruminococcus bromii ATCC 27255	Ruminococcus bromii	5	0	0	0	0	0	0	0	0	0	0	0	0	0	0	0	0	0	0	0	0	0	0	0	0	0	0	0	0	0	0	0	0	0	0	0	0	0	0	0	0	0	0	0	0
vogue1619	99.5	552	b7831 AF429662 Weissella viridescens ATCC 12706 (CCC B1183 )	Weissella viridescens	5	0	0	0	0	0	0	0	0	0	0	0	0	0	0	0	0	0	0	0	0	0	3	0	0	0	0	0	0	0	0	0	0	0	0	0	0	0	0	0	0	0	0	0	0
vogue1642	99.2	249	b3396 AY123651 Lactobacillus vaginalis ATCC 49540	Lactobacillus vaginalis	5	0	0	0	0	0	0	0	0	0	0	0	0	0	0	0	0	0	0	0	0	0	0	0	0	0	0	0	0	0	0	0	0	0	0	0	0	0	0	0	0	0	0	0	0
vogue1667	98.8	250	b7850 AF429687 Lactobacillus jensenii ATCC 25258	Lactobacillus jensenii	5	0	0	0	0	0	0	0	0	0	0	0	0	0	0	0	0	0	0	0	0	0	0	0	0	0	0	0	0	0	0	0	0	0	0	0	0	0	0	0	0	0	0	0	0
vogue1717	86.1	476	b9477 CP000655 Polynucleobacter necessarius subsp. asymbioticus QLW-P1DMWA-1	Polynucleobacter necessarius subsp. asymbioticus	5	0	0	0	0	0	0	0	0	0	0	0	0	0	0	0	0	0	0	0	0	0	0	0	0	0	0	0	0	0	0	0	0	0	0	0	0	0	0	0	0	0	0	0	0
vogue0002	71.4	552	b26359 NZ_BAGZ01000008 Austwickia chelonae NBRC 105200	Austwickia chelonae	4	0	0	0	0	0	0	0	0	0	0	0	0	0	0	0	0	0	0	0	0	0	0	0	0	0	0	0	0	0	0	0	0	0	0	0	0	0	0	0	0	0	0	0	0
vogue0072	84.3	448	b26972 NZ_AOCN01000019 Leucobacter salsicius M1-8	Leucobacter salsicius	4	0	0	0	0	0	0	0	0	0	0	0	0	0	0	0	0	0	0	0	0	0	0	0	0	0	0	0	0	0	0	0	0	0	0	0	0	0	0	0	0	0	0	0	0
vogue0075	83.4	558	b23918 AP012057 Ilumatobacter coccineum YM16-304	Ilumatobacter coccineum	4	0	0	0	0	0	0	0	0	0	0	0	0	0	0	0	0	0	0	0	0	0	0	0	0	0	0	0	0	0	0	0	0	0	0	0	0	0	0	0	0	0	0	0	0
vogue0192	75.6	509	b19708 NZ_AGBB01000051 Peptoniphilus indolicus ATCC 29427	Peptoniphilus indolicus	4	0	0	0	0	0	0	0	0	0	0	0	0	0	0	0	0	0	0	0	0	0	0	0	0	0	0	0	0	0	0	0	0	0	0	0	0	0	0	0	0	0	0	0	0
vogue0223	88.6	469	b19190 CP002279 Mesorhizobium opportunistum WSM2075	Mesorhizobium opportunistum	4	0	0	0	0	0	0	0	0	0	0	0	0	0	0	0	0	0	0	0	0	0	0	0	0	0	0	0	0	0	0	0	0	0	0	0	0	0	0	0	0	0	0	0	0
vogue0289	82.9	259	b12423 EU790571 Porphyrobacter sanguineus ATCC 25659	Porphyrobacter sanguineus	4	0	0	0	0	0	0	0	0	0	0	0	0	0	0	0	0	0	0	0	0	0	0	0	0	0	0	0	0	0	0	0	0	0	0	0	0	0	0	0	0	0	0	0	0
vogue0397	72.8	552	b6796 AY691235 Flavonifractor plautii ATCC 49531	Flavonifractor plautii	4	0	0	0	0	0	0	0	0	0	0	0	0	0	0	0	0	0	0	0	0	0	0	0	0	0	0	0	0	0	0	0	0	0	0	0	0	0	0	0	0	0	0	0	0
vogue0496	75.3	222	b18814 AFBB01000007 Dialister micraerophilus DSM 19965	Dialister micraerophilus	4	0	0	1	0	0	0	0	0	0	0	0	0	0	0	0	0	0	0	0	0	0	0	0	0	0	0	0	0	0	0	0	0	0	0	0	0	0	0	0	0	0	0	0	0
vogue0542	82.2	254	b26346 NZ_AMXC01000019 Thauera sp. 63	Thauera sp.	4	0	0	0	0	0	0	0	0	0	0	0	0	0	0	0	0	0	0	0	0	0	0	0	0	0	0	0	0	0	0	0	0	0	0	0	0	0	0	0	0	0	0	0	0
vogue0543	85.9	232	b27552 NZ_KB894769 Brachymonas chironomi DSM 19884	Brachymonas chironomi	4	0	0	0	0	0	0	4	0	0	0	0	0	0	0	0	0	0	0	0	0	0	0	0	0	0	0	0	0	0	0	0	0	0	0	0	0	0	0	0	0	0	0	0	0
vogue0561	89.6	252	b13639 ACHF01000011 Corynebacterium glucuronolyticum ATCC 51866	Corynebacterium glucuronolyticum	4	0	0	0	0	0	0	0	0	0	0	0	0	0	0	0	0	0	0	0	0	0	0	0	0	0	0	0	0	0	0	0	0	0	0	0	0	0	0	0	0	0	0	0	0
vogue0586	77.3	383	b17655 AB547552 Bacteroides coagulans JCM 12528	Bacteroides coagulans	4	0	0	0	0	0	0	0	0	0	0	0	0	0	0	0	0	0	0	0	0	0	0	0	0	0	0	0	0	0	0	0	0	0	0	0	0	0	0	0	0	0	0	0	0
vogue0649	76.4	371	b26416 AQOB01000002 Butyricicoccus pullicaecorum 1.2	Butyricicoccus pullicaecorum	4	0	0	0	0	0	0	0	0	0	0	0	0	0	0	0	0	0	0	0	0	0	0	0	0	0	0	0	0	0	0	0	0	0	0	0	0	0	0	0	0	0	0	0	0
vogue0679	83.3	462	b17625 AB547598 Prevotella copri JCM 13464	Prevotella copri	4	0	0	0	0	0	0	0	0	0	0	0	0	0	0	0	0	0	0	0	0	0	0	0	0	0	0	0	0	0	0	0	0	0	0	0	0	0	0	0	0	0	0	0	0
vogue0694	82	547	b26541 ASAN01000040 Elizabethkingia meningoseptica ATCC 13253	Elizabethkingia meningoseptica	4	0	0	0	0	0	0	0	0	0	0	0	0	0	0	0	0	0	0	0	0	0	0	0	0	0	0	0	0	0	0	0	0	0	0	0	0	0	0	0	0	0	0	0	0
vogue0741	82	405	b23358 NC_020302 Corynebacterium halotolerans YIM 70093 DSM 44683	Corynebacterium halotolerans	4	0	0	0	0	0	0	0	0	0	0	0	0	0	0	0	0	0	0	0	0	0	0	0	0	0	0	0	0	0	0	0	0	0	0	0	0	0	0	0	0	0	0	0	0
vogue0771	67.8	381	b18024 ADVR01000037 Oscillochloris trichoides DG6	Oscillochloris trichoides	4	0	0	0	0	0	0	0	0	0	0	0	0	0	0	0	0	0	0	0	0	0	0	0	0	0	0	0	0	0	0	0	0	0	0	0	0	0	0	0	0	0	0	0	0
vogue0797	71.1	552	b26359 NZ_BAGZ01000008 Austwickia chelonae NBRC 105200	Austwickia chelonae	4	0	0	0	0	0	0	0	0	0	0	0	0	0	0	0	0	0	0	0	0	0	0	0	0	0	0	0	0	0	0	0	0	0	0	0	0	0	0	0	0	0	0	0	0
vogue0808	60.6	538	b19211 NC_015565 Desulfotomaculum carboxydivorans CO-1-SRB	Desulfotomaculum carboxydivorans	4	0	0	0	0	0	0	0	0	0	0	0	0	0	0	0	0	0	0	0	0	0	0	0	0	0	0	0	0	0	0	0	0	0	0	0	0	0	0	0	0	0	0	0	0
vogue0868	77.3	272	b26399 NZ_AHIT01000029 Lactobacillus mucosae LM1	Lactobacillus mucosae	4	0	0	0	0	0	0	0	0	0	1	0	0	0	0	0	0	0	0	0	0	0	0	0	0	0	0	0	0	0	0	0	0	0	0	0	0	1	0	0	0	0	0	0	0
vogue0906	84.7	442	b26805 NZ_ARRO01000002 Actinobacterium sp. SCGC AAA027-M14	Actinobacterium sp.	4	0	0	0	0	0	0	0	0	0	0	0	0	0	0	0	0	0	0	0	0	0	0	0	0	0	0	0	0	0	0	0	0	0	0	0	0	0	0	0	0	0	0	0	0
vogue0990	77.2	443	b26802 NZ_KB911066 [Clostridium] sporosphaeroides VPI 4527 DSM 1294	[Clostridium] sporosphaeroides	4	0	0	0	0	0	0	0	0	0	0	0	0	0	0	0	0	0	0	0	0	0	0	0	0	0	0	0	0	0	0	0	0	0	0	0	0	0	0	0	0	0	0	0	0
vogue1025	69.7	465	b27545 NZ_KB894541 Alistipes onderdonkii DSM 19147	Alistipes onderdonkii	4	0	0	0	0	0	0	0	0	0	0	0	0	0	0	0	0	0	0	0	0	0	0	0	0	0	0	0	0	2	0	0	0	0	0	0	0	0	0	0	0	0	0	0	0
vogue1045	97.6	462	b4604 AY608424 Megasphaera elsdenii ATCC 25940	Megasphaera elsdenii	4	0	0	0	0	0	0	0	0	0	0	0	0	0	0	0	0	0	0	0	0	0	0	0	0	0	0	1	0	0	0	0	0	0	0	0	0	0	0	0	0	0	0	0	0
vogue1066	99.2	492	b3432 AY123648 Streptococcus alactolyticus ATCC 43077	Streptococcus alactolyticus	4	0	0	0	0	0	0	0	0	0	0	0	1	0	0	0	0	0	0	0	0	0	0	0	0	0	0	0	0	0	0	0	0	0	0	0	0	0	0	0	0	0	0	0	1
vogue1152	96.1	454	b20915 NZ_ALKL01000010 Veillonella sp. ACP1	Veillonella sp.	4	0	0	0	0	0	0	1	0	0	0	0	0	0	0	0	0	0	0	0	0	0	0	0	0	0	0	0	0	0	0	0	0	0	0	0	0	0	0	0	0	0	0	0	0
vogue1200	97.3	339	b18814 AFBB01000007 Dialister micraerophilus DSM 19965	Dialister micraerophilus	4	0	0	0	0	0	0	0	0	0	0	0	0	0	0	0	0	0	0	0	0	0	0	0	0	0	0	0	0	0	0	0	0	0	0	0	0	0	0	0	0	0	0	0	0
vogue1246	93.1	555	b26646 ATFM01000005 Propionibacterium sp. HGH0353	Propionibacterium sp.	4	0	0	0	0	0	0	0	0	0	0	0	0	0	0	0	0	0	0	0	0	0	0	0	0	0	0	0	0	0	0	0	0	0	0	0	0	0	0	0	0	0	0	1	0
vogue1248	97.6	552	b810 AB039274 Propionibacterium granulosum	Propionibacterium granulosum	4	0	0	0	0	0	0	0	0	0	0	0	0	0	0	0	0	0	0	0	0	0	0	0	0	0	0	0	0	0	0	0	0	0	0	0	0	0	0	0	0	0	0	0	0
vogue1293	92.5	557	b20009 NC_016078 Pelagibacterium halotolerans B2	Pelagibacterium halotolerans	4	0	0	0	0	0	0	0	0	0	0	0	0	0	0	0	0	0	0	0	0	0	0	0	0	0	1	0	0	0	0	0	0	0	0	0	0	1	0	0	0	0	0	0	0
vogue1306	100	269	b3148 AF389517 Streptococcus salivarius subsp. salivarius ATCC 7073	Streptococcus salivarius subsp. salivarius	4	0	0	0	0	0	0	0	0	0	0	0	1	0	0	0	0	0	0	0	0	0	0	0	0	0	0	0	0	0	0	0	0	0	0	0	0	0	0	0	0	0	0	0	1
vogue1506	97.3	373	b19661 CP003058 Acidaminococcus intestini RyC-MR95	Acidaminococcus intestini	4	0	0	0	0	0	0	0	0	0	0	0	0	0	0	0	0	0	0	0	0	0	0	0	0	0	0	0	0	2	0	0	0	0	0	0	0	0	0	0	0	0	0	0	0
vogue1568	97	506	b21061 AGZE01000029 Facklamia ignava CCUG 37419	Facklamia ignava	4	0	0	0	0	0	0	0	0	0	0	0	0	0	0	0	0	0	0	0	0	0	0	0	0	0	0	0	0	0	0	0	0	0	0	0	0	0	0	0	0	0	0	0	0
vogue1640	95.7	210	b3333 AF405405 Pediococcus dextrinicus ATCC 33087	Pediococcus dextrinicus	4	0	0	0	0	0	0	0	0	0	0	0	0	0	0	0	0	0	0	0	0	0	0	0	0	0	0	0	0	0	0	0	0	0	0	0	0	0	0	0	0	0	0	0	0
vogue1665	85.6	224	b12598 FJ360434 Atopobium vaginae DSM15829	Atopobium vaginae	4	0	0	0	0	0	0	0	0	0	0	0	0	0	0	0	0	0	0	0	0	0	0	0	0	0	0	0	0	0	2	0	0	0	0	0	0	0	0	0	0	0	0	0	0
vogue1723	89.6	247	b17590 AB547633 Prevotella timonensis JCM 15640	Prevotella timonensis	4	0	0	1	0	0	0	0	0	0	0	0	0	0	0	0	0	0	0	0	0	0	0	0	0	0	0	0	0	0	0	0	0	0	0	0	0	0	0	0	0	0	0	0	0
vogue0001	75.6	444	b26365 NZ_BAHD01000024 Kineosphaera limosa NBRC 100340	Kineosphaera limosa	3	0	0	0	0	0	0	0	0	0	0	0	0	0	0	0	0	0	0	0	0	0	0	0	0	0	0	0	0	0	0	0	0	0	0	0	0	0	0	0	0	0	0	0	0
vogue0022	86.1	553	b28168 NZ_ATVL01000009 Hymenobacter norwichensis DSM 15439	Hymenobacter norwichensis	3	0	0	0	0	0	0	0	0	0	0	0	0	0	0	0	0	0	0	0	0	0	0	0	0	0	0	0	0	0	0	0	0	0	0	0	0	0	0	0	0	0	0	0	0
vogue0043	80.1	560	b26912 NZ_ALEF01000004 Virgibacillus halodenitrificans 1806	Virgibacillus halodenitrificans	3	0	0	0	0	0	0	0	0	0	0	0	0	0	0	0	0	0	0	0	0	0	0	0	0	0	0	0	0	0	0	0	0	0	0	0	0	0	0	0	0	0	0	0	0
vogue0051	83.9	395	b17999 NZ_ADDX01000027 Ruminococcaceae bacterium sp. D16	Ruminococcaceae bacterium sp.	3	0	0	0	0	0	0	0	0	0	0	0	0	0	0	0	0	0	0	0	0	0	0	0	0	0	0	0	0	0	0	0	0	0	0	0	0	0	0	0	0	0	0	0	0
vogue0059	81.4	387	b17999 NZ_ADDX01000027 Ruminococcaceae bacterium sp. D16	Ruminococcaceae bacterium sp.	3	0	0	0	0	0	0	0	0	0	0	0	0	0	0	0	0	0	0	0	0	0	0	0	0	0	0	0	0	0	0	0	0	0	0	0	0	0	0	0	0	0	0	0	0
vogue0153	72.2	359	b17810 NZ_AEEI01000026 Prevotella marshii DSM 16973	Prevotella marshii	3	0	0	0	0	0	0	0	0	0	0	0	0	0	0	0	0	0	0	0	0	0	0	0	0	0	0	0	0	1	0	0	0	0	0	0	0	0	0	0	0	0	0	0	0
vogue0185	100	366	b13779 NZ_ACGU01000113 Lactobacillus ultunensis DSM 16047	Lactobacillus ultunensis	3	0	0	0	0	0	0	0	0	0	0	0	0	0	0	0	0	0	0	0	0	0	0	0	0	0	0	0	0	0	0	0	0	0	0	0	0	0	0	0	0	0	0	0	0
vogue0209	85	559	b13610 NC_013204 Eggerthella lenta DSM 2243	Eggerthella lenta	3	0	0	0	0	0	0	0	0	0	0	0	0	0	0	0	0	0	0	0	0	0	0	0	0	0	0	0	0	0	0	0	0	0	0	0	0	0	0	0	0	0	0	0	0
vogue0321	79.4	487	b27690 AQPH01000132 Phaeospirillum fulvum MGU-K5	Phaeospirillum fulvum	3	0	0	0	0	0	0	0	0	0	0	0	0	0	0	0	0	0	0	0	0	0	0	0	0	0	0	0	0	0	0	0	0	0	0	0	0	0	0	0	0	0	0	0	0
vogue0322	91.1	515	b28151 NZ_ATTI01000001 Sphingomonas phyllosphaerae 5.2	Sphingomonas phyllosphaerae	3	0	0	0	0	0	0	0	0	0	0	0	0	0	0	0	0	0	0	0	0	0	0	0	0	0	0	0	0	0	0	0	0	0	0	0	0	1	0	0	0	0	0	0	0
vogue0398	78.3	552	b6796 AY691235 Flavonifractor plautii ATCC 49531	Flavonifractor plautii	3	0	0	0	0	0	0	0	0	0	0	0	0	0	0	0	0	0	0	0	0	0	0	0	0	0	0	0	0	0	0	0	0	0	0	0	0	0	0	0	0	0	0	0	0
vogue0411	63.7	511	b25908 APLF01000014 Psychroflexus gondwanensis ACAM 44 ATCC 51278	Psychroflexus gondwanensis	3	0	0	0	0	0	0	0	0	0	0	0	0	0	0	0	0	0	0	0	0	0	0	0	0	0	0	0	0	0	0	0	0	0	0	0	0	0	0	0	0	0	0	0	0
vogue0469	82	563	b17591 AB547632 Prevotella stercorea JCM 13469	Prevotella stercorea	3	0	0	0	0	0	0	0	0	0	0	0	0	0	0	0	0	0	0	0	0	0	0	0	0	0	0	0	0	0	0	0	0	0	0	0	0	0	0	0	0	0	0	0	0
vogue0569	83.8	482	b3428 AY123718 Rothia mucilaginosa ATCC 25296	Rothia mucilaginosa	3	0	0	0	0	0	0	0	0	0	0	0	0	0	0	0	0	0	0	0	0	0	0	0	0	0	0	0	0	0	0	0	0	0	0	0	0	0	0	0	0	0	0	0	0
vogue0584	80.2	395	b27515 NZ_HE610718 Peptoniphilus senegalensis JC140	Peptoniphilus senegalensis	3	0	0	0	0	0	0	0	0	0	0	0	0	0	0	0	0	0	0	0	0	0	0	0	0	0	0	0	0	0	0	0	0	0	0	0	0	0	0	0	0	0	0	0	0
vogue0591	76.9	558	b19630 JF745942 Tetrasphaera australiensis DSM 12890	Tetrasphaera australiensis	3	0	0	0	0	0	0	0	0	0	0	0	0	0	0	0	0	0	0	0	0	0	0	0	0	0	0	0	0	0	0	0	0	0	0	0	0	0	0	0	0	0	0	0	0
vogue0685	80.4	451	b12769 NZ_ABVQ01000035 [Bacteroides] pectinophilus ATCC 43243	[Bacteroides] pectinophilus	3	0	0	0	0	0	0	0	0	0	0	0	0	0	0	0	0	0	0	0	0	0	0	0	0	0	0	0	0	0	0	0	0	0	0	0	0	0	0	0	0	0	0	0	0
vogue0737	68.8	454	b8007 NZ_AAMN01000004 Janibacter sp. HTCC2649	Janibacter sp.	3	0	0	0	0	0	0	0	0	0	0	0	0	0	0	0	0	0	0	0	0	0	0	0	0	0	0	0	0	0	0	0	0	0	0	0	0	0	0	0	0	0	0	0	0
vogue0754	75.5	556	b17645 AB547578 Porphyromonas circumdentaria JCM 13864	Porphyromonas circumdentaria	3	0	0	0	0	0	0	0	0	0	0	0	0	0	0	0	0	0	0	0	0	0	0	0	0	0	0	0	0	0	0	0	0	0	0	0	0	0	0	0	0	0	0	0	0
vogue0787	72.8	362	b18803 CP002630 Marinithermus hydrothermalis T1 DSM 14884	Marinithermus hydrothermalis	3	0	0	0	0	0	0	0	0	0	0	0	0	0	0	0	0	0	0	0	0	0	0	0	0	0	1	0	0	0	0	0	0	0	0	0	0	0	0	0	0	0	0	0	0
vogue0807	58.2	463	b20595 CP003418 Ignavibacterium album JCM 16511	Ignavibacterium album	3	0	0	0	0	0	0	0	0	0	0	0	0	0	0	0	0	0	0	0	0	0	0	0	0	0	0	0	0	0	0	0	0	0	0	0	0	0	0	0	0	0	0	0	0
vogue0820	83.1	456	b26592 ASTC01000016 Oscillibacter sp. 1-3	Oscillibacter sp.	3	0	0	0	0	0	0	0	0	0	0	0	0	0	0	0	0	0	0	0	0	0	0	0	0	0	0	0	0	0	0	0	0	0	0	0	0	0	0	0	0	0	0	0	0
vogue0838	82.8	503	b13635 ACKQ01000028 Chryseobacterium gleum ATCC 35910	Chryseobacterium gleum	3	0	0	0	0	0	0	0	0	0	0	0	0	0	0	0	0	0	0	0	0	0	0	0	0	0	0	0	0	0	0	0	0	0	0	0	0	0	0	0	0	0	0	0	0
vogue0849	74.6	552	b27025 NZ_ANAM01000008 Salinicoccus carnicancri Crm	Salinicoccus carnicancri	3	0	0	0	0	0	0	0	0	0	0	0	0	0	0	0	0	0	0	0	0	0	0	0	0	0	0	0	0	0	0	0	0	0	0	0	0	0	0	0	0	0	0	0	0
vogue0877	89.4	358	b18093 AECU01000014 Faecalibacterium cf. prausnitzii KLE1255	Faecalibacterium cf. prausnitzii	3	0	0	0	0	0	0	0	0	0	0	0	0	0	0	0	0	0	0	0	0	0	0	0	0	0	0	0	0	0	0	0	0	0	0	0	0	0	0	0	0	0	0	0	0
vogue0963	82	343	b18573 NZ_AEVN01000056 Phascolarctobacterium sp. YIT 12067	Phascolarctobacterium sp.	3	0	0	0	0	0	0	0	0	0	0	0	0	0	0	0	0	0	0	0	0	0	0	0	0	0	0	0	0	1	0	0	0	0	0	0	0	0	0	0	0	0	0	0	0
vogue0992	69	559	b8412 AANC01000010 Leeuwenhoekiella blandensis MED217	Leeuwenhoekiella blandensis	3	0	0	0	0	0	0	0	0	0	0	0	0	0	0	0	0	0	0	0	0	0	0	0	0	0	0	0	0	0	0	0	0	0	0	0	0	0	0	0	0	0	0	0	0
vogue1015	80.7	553	b19280 AFPW01000041 Prevotella dentalis DSM 3688	Prevotella dentalis	3	0	0	0	0	0	0	0	0	0	0	0	0	0	0	0	0	0	0	0	0	0	0	0	0	0	0	0	0	0	0	0	0	0	0	0	0	0	0	0	0	0	0	0	0
vogue1029	59.3	549	b21008 NC_013260 Candidatus Methylomirabilis oxyfera	Candidatus Methylomirabilis	3	0	0	0	0	0	0	0	0	0	0	0	0	0	0	0	0	0	0	0	0	0	0	0	0	0	0	0	0	0	0	0	0	0	0	0	0	0	0	0	0	0	0	0	0
vogue1073	94	367	b26592 ASTC01000016 Oscillibacter sp. 1-3	Oscillibacter sp.	3	0	0	0	0	0	0	0	0	0	0	0	0	0	0	0	0	0	0	0	0	0	0	0	0	0	0	0	0	2	0	0	0	0	0	0	0	0	0	0	0	0	0	0	0
vogue1107	81.8	498	b9179 DQ681229 Atopostipes suicloacalis PPC79	Atopostipes suicloacalis	3	0	0	0	0	0	0	0	0	0	0	0	0	0	0	0	0	0	0	0	0	0	0	0	0	0	0	0	0	0	0	0	0	0	0	0	0	0	0	0	0	0	0	0	0
vogue1137	99.1	569	b231 AF053570 Staphylococcus lugdunensis ATCC 43809	Staphylococcus lugdunensis	3	0	0	0	0	0	0	0	0	0	0	0	0	0	0	0	0	0	0	0	0	0	0	0	0	0	0	0	0	0	0	0	0	0	0	0	0	0	0	0	0	0	0	0	0
vogue1147	99.5	220	b10199 EF571590 Lactobacillus gasseri ATCC 33323	Lactobacillus gasseri	3	0	0	0	0	0	0	0	0	0	0	0	0	0	0	1	0	0	0	0	0	0	0	0	0	0	0	0	0	0	0	0	0	0	0	0	0	0	0	0	0	0	0	0	0
vogue1154	99.1	553	b3428 AY123718 Rothia mucilaginosa ATCC 25296	Rothia mucilaginosa	3	0	0	0	0	0	0	0	0	0	0	0	0	0	0	0	0	0	0	0	0	0	0	0	0	0	0	0	0	0	0	0	0	0	0	0	0	0	0	0	0	0	0	1	0
vogue1170	90.3	348	b14562 GG698804 Lactobacillus coleohominis 101-4-CHN	Lactobacillus coleohominis	3	0	0	0	0	0	0	0	0	0	0	0	0	0	0	0	0	0	0	0	0	0	0	0	0	0	0	0	0	0	0	0	0	0	0	0	0	0	0	0	0	0	0	0	0
vogue1177	98.3	234	b19661 CP003058 Acidaminococcus intestini RyC-MR95	Acidaminococcus intestini	3	0	0	0	0	0	0	0	0	0	0	0	0	0	0	0	0	0	0	0	0	0	0	0	0	0	0	0	0	3	0	0	0	0	0	0	0	0	0	0	0	0	0	0	0
vogue1220	99.5	205	b7450 AY562570 Lactobacillus crispatus CECT4840	Lactobacillus crispatus	3	0	0	0	0	0	0	0	0	0	0	0	0	0	0	0	0	0	0	0	0	0	0	0	0	0	0	0	0	0	0	0	0	0	0	0	0	0	0	0	0	0	0	0	0
vogue1258	99.2	474	b5844 AY691314 Lactobacillus ruminis ATCC 27780	Lactobacillus ruminis	3	0	0	0	0	0	0	0	0	0	0	0	0	0	0	0	0	0	0	0	0	0	0	0	0	0	0	0	0	0	0	0	0	0	0	0	0	0	0	0	0	0	0	0	0
vogue1299	99.1	357	b6772 AY691211 Bacteroides fragilis ATCC 25285	Bacteroides fragilis	3	0	0	2	0	0	0	0	0	0	0	0	0	0	0	0	0	0	0	0	0	0	0	0	0	0	0	0	0	0	0	0	0	0	0	0	0	0	0	0	0	0	0	0	0
vogue1317	85.1	481	b3359 AY123674 Acinetobacter lwoffii ATCC 15309	Acinetobacter lwoffii	3	0	0	0	0	0	0	0	0	0	0	0	0	0	0	0	0	0	0	0	0	0	0	0	0	0	0	0	0	0	0	0	0	0	0	0	0	0	0	0	0	0	0	0	0
vogue1344	92.3	462	b17625 AB547598 Prevotella copri JCM 13464	Prevotella copri	3	0	0	0	0	0	0	0	0	0	0	0	0	0	0	0	0	0	0	0	0	0	0	0	0	0	0	0	0	1	0	0	0	0	0	0	0	0	0	0	0	0	0	0	0
vogue1436	97.6	552	b18122 NC_014643 Rothia dentocariosa ATCC 17931	Rothia dentocariosa	3	0	0	0	0	0	0	0	0	0	0	0	0	0	0	0	0	0	0	0	0	0	0	0	0	0	0	0	0	0	0	0	0	0	0	0	0	0	0	0	0	0	0	0	0
vogue1441	83.8	559	b5832 AY691302 Selenomonas ruminantium subsp. ruminantium ATCC 12561	Selenomonas ruminantium subsp. ruminantium	3	0	0	0	0	0	0	0	0	0	0	0	0	0	0	0	0	0	0	0	1	0	0	0	0	0	0	0	0	0	0	0	0	0	0	0	0	0	0	0	0	0	0	0	0
vogue1475	99.8	511	b21823 AMXV01000004 Alcaligenes sp. HPC1271	Alcaligenes sp.	3	0	0	0	0	0	0	0	0	0	0	0	0	0	0	0	0	0	0	0	0	0	0	0	0	0	0	0	0	0	0	0	0	0	0	0	0	0	0	0	0	0	0	0	0
vogue1485	91.7	560	b21065 NZ_AJWE01000018 Rhizobium sp. CF142	Rhizobium sp.	3	0	0	0	0	0	0	0	0	0	0	0	0	0	0	0	0	0	0	0	0	0	0	0	0	0	0	0	0	0	0	0	0	0	0	0	0	0	0	0	0	0	0	0	0
vogue1508	98.7	560	b16676 ACKT01000016 Selenomonas noxia ATCC 43541	Selenomonas noxia	3	0	0	0	0	0	0	0	0	0	0	0	0	0	0	0	0	0	0	0	0	0	0	0	0	0	0	0	0	0	0	0	0	0	0	0	0	0	0	0	0	0	0	0	0
vogue1515	83.7	477	b14443 NC_012968 Methylotenera mobilis JLW8 DSM 17540	Methylotenera mobilis	3	0	0	0	0	0	0	0	0	0	0	0	0	0	0	0	0	0	0	0	0	0	0	0	0	0	0	0	0	0	0	0	0	0	0	0	0	0	0	0	0	0	0	0	0
vogue1576	98.6	552	b26888 NZ_KB908379 Selenomonas bovis DSM 23594	Selenomonas bovis	3	0	0	0	0	0	0	0	0	0	0	0	0	0	0	0	0	0	0	0	0	0	0	0	0	0	0	0	0	0	0	0	0	0	0	0	0	0	0	0	0	0	0	0	0
vogue1629	96.1	510	b10420 AAYH02000039 Bacteroides uniformis ATCC 8492	Bacteroides uniformis	3	0	0	0	0	0	0	0	0	0	0	0	0	0	0	0	0	0	0	0	0	0	0	0	0	0	0	0	0	0	0	0	0	0	0	0	0	0	0	0	0	0	0	0	0
vogue1631	81.7	456	b27923 AWVF01000020 Ruminococcus callidus ATCC 27760	Ruminococcus callidus	3	0	0	0	0	0	0	0	0	0	0	0	0	0	0	0	0	0	0	0	0	0	0	0	0	0	0	0	0	0	0	0	0	0	0	0	0	0	0	0	0	0	0	0	0
vogue1650	80.7	560	b27923 AWVF01000020 Ruminococcus callidus ATCC 27760	Ruminococcus callidus	3	0	0	0	0	0	0	0	0	0	0	0	0	0	0	0	0	0	0	0	0	0	0	0	0	0	0	0	0	0	0	0	0	0	0	0	0	0	0	0	0	0	0	0	0
vogue1656	94.8	231	b18713 AEJD00000000 Gardnerella vaginalis 101 NULL	Gardnerella vaginalis subgroup D	3	0	0	0	0	0	0	0	0	0	0	0	0	0	0	0	0	0	0	0	0	0	0	0	0	0	0	0	0	0	0	0	0	0	0	0	0	0	0	0	0	0	0	0	0
vogue1666	90.1	192	b291 AF240579 Gardnerella vaginalis ATCC 14018	Gardnerella vaginalis subgroup C	3	0	0	0	0	0	0	0	0	0	0	0	0	0	0	0	0	0	0	0	0	0	0	0	0	0	0	0	0	0	0	0	0	0	0	0	0	0	0	0	0	0	0	0	0
vogue0028	93.9	462	b19159 NZ_AFHI01000019 Rheinheimera sp. A13L	Rheinheimera sp.	2	0	0	0	0	0	0	0	0	0	0	0	0	0	0	0	0	0	0	0	0	0	0	0	0	0	0	0	0	0	0	0	0	0	0	0	0	0	0	0	0	0	0	0	0
vogue0041	80.3	553	b26912 NZ_ALEF01000004 Virgibacillus halodenitrificans 1806	Virgibacillus halodenitrificans	2	0	0	0	0	0	0	0	0	0	0	0	0	0	0	0	0	0	0	0	0	0	0	0	0	0	0	0	0	0	0	0	0	0	0	0	0	0	0	0	0	0	0	0	0
vogue0044	82.3	479	b26912 NZ_ALEF01000004 Virgibacillus halodenitrificans 1806	Virgibacillus halodenitrificans	2	0	0	0	0	0	0	0	0	0	0	0	0	0	0	0	0	0	0	0	0	0	0	0	0	0	0	0	0	0	0	0	0	0	0	0	0	0	0	0	0	0	0	0	0
vogue0106	80.8	560	b6855 AY691294 Ruminococcus bromii ATCC 27255	Ruminococcus bromii	2	0	0	0	0	0	0	0	0	0	0	0	0	0	0	0	0	0	0	0	0	0	0	0	0	0	0	0	0	0	0	0	0	0	0	0	0	0	0	0	0	0	0	0	0
vogue0109	59.3	435	b27344 NZ_KB714701 Lactobacillus pobuzihii E100301 JCM 18084	Lactobacillus pobuzihii	2	0	0	0	0	0	0	0	0	0	0	0	0	0	0	0	0	0	0	0	0	0	0	0	0	0	0	0	0	0	0	0	0	0	0	0	0	0	0	0	0	0	0	0	0
vogue0158	79.1	489	b6849 AY691288 Prevotella tannerae ATCC 51259	Prevotella tannerae	2	0	0	0	0	0	0	0	0	0	0	0	0	0	0	0	0	0	0	0	0	0	0	0	0	0	0	0	0	2	0	0	0	0	0	0	0	0	0	0	0	0	0	0	0
vogue0205	68.9	272	b28085 AWXA01000027 Megasphaera sp. BV3C16-1	Megasphaera sp. BV3C16-1	2	0	0	0	0	0	0	0	0	0	0	0	0	0	0	0	0	0	0	0	0	0	0	0	0	0	0	0	0	0	0	0	0	0	0	0	0	0	0	0	0	0	0	0	0
vogue0241	89.7	496	b19766 AGIX01000001 Mesorhizobium australicum WSM2073	Mesorhizobium australicum	2	0	0	0	0	0	0	0	0	0	0	0	0	0	0	0	0	0	0	0	0	0	0	0	0	0	0	0	0	0	0	0	0	0	0	0	0	0	0	0	0	0	0	0	0
vogue0267	76.6	558	b17663 AB547561 Barnesiella viscericola JCM 13660	Barnesiella viscericola	2	0	0	0	0	0	0	0	0	0	0	0	0	0	0	0	0	0	0	0	0	0	0	0	0	0	0	0	0	1	0	0	0	0	0	0	0	0	0	0	0	0	0	0	0
vogue0282	90.2	257	b28147 NZ_ATUJ01000004 Paracoccus zeaxanthinifaciens ATCC 21588	Paracoccus zeaxanthinifaciens	2	0	0	0	0	0	0	0	0	0	0	0	0	0	0	0	0	0	0	0	0	0	0	0	0	0	0	0	0	0	0	0	0	0	0	0	0	0	0	0	0	0	0	0	0
vogue0286	90.1	555	b19190 CP002279 Mesorhizobium opportunistum WSM2075	Mesorhizobium opportunistum	2	0	0	0	0	0	0	0	0	0	0	0	0	0	0	0	0	0	0	0	0	0	0	0	0	0	0	0	0	0	0	0	0	0	0	0	0	0	0	0	0	0	0	0	0
vogue0309	87.4	458	b26800 NZ_KB911256 Hyphomicrobium zavarzinii ZV-622 ATCC 27496	Hyphomicrobium zavarzinii	2	0	0	0	0	0	0	0	0	0	0	0	0	0	0	0	0	0	0	0	0	0	0	0	0	0	0	0	0	0	0	0	0	0	0	0	0	0	0	0	0	0	0	0	0
vogue0310	89	239	b24327 ANPA01000003 Methylobacterium mesophilicum SR1.6/6 3	Methylobacterium mesophilicum	2	0	0	0	0	0	0	0	0	0	0	0	0	0	0	0	0	0	0	0	0	0	0	0	0	0	0	0	0	0	0	0	0	0	0	0	0	0	0	0	0	0	0	0	0
vogue0324	91.7	288	b27734 AUWY01000118 Sphingobium ummariense RL-3	Sphingobium ummariense	2	0	0	0	0	0	0	0	0	0	0	0	0	0	0	0	0	0	0	0	0	0	0	0	0	0	1	0	0	0	0	0	0	0	0	0	0	1	0	0	0	0	0	0	0
vogue0384	89.3	467	b27945 BATB01000012 Loktanella cinnabarina LL-001	Loktanella cinnabarina	2	0	0	0	0	0	0	0	0	0	0	0	0	0	0	0	0	0	0	0	0	0	0	0	0	0	0	0	0	0	0	0	0	0	0	0	0	0	0	0	0	0	0	0	0
vogue0407	65.8	257	b6810 AY691249 Desulfotomaculum ruminis ATCC 23193	Desulfotomaculum ruminis	2	0	0	0	0	0	0	0	0	0	0	0	0	0	0	0	0	0	0	0	0	0	0	0	0	0	0	0	0	0	0	0	0	0	0	0	0	0	0	0	0	0	0	0	0
vogue0436	69	550	b19539 CP003040 Roseburia hominis A2-183	Roseburia hominis	2	0	0	0	0	0	0	0	0	0	0	0	0	0	0	0	0	0	0	0	0	0	0	0	0	0	0	0	0	0	0	0	0	0	0	0	0	0	0	0	0	0	0	0	0
vogue0438	67.8	450	b28085 AWXA01000027 Megasphaera sp. BV3C16-1	Megasphaera sp. BV3C16-1	2	0	0	0	0	0	0	0	0	0	0	0	0	0	0	0	0	0	0	0	0	0	0	0	0	0	0	0	0	0	0	0	0	0	0	0	0	0	0	0	0	0	0	0	0
vogue0453	85.8	395	b27274 AUDA01000063 Sphingobium chinhatense IP26	Sphingobium chinhatense	2	0	0	0	0	0	0	0	0	0	0	0	0	0	0	0	0	0	0	0	0	0	0	0	0	0	0	0	0	0	0	0	0	0	0	0	0	0	0	0	0	0	0	0	0
vogue0457	74.5	469	b24327 ANPA01000003 Methylobacterium mesophilicum SR1.6/6 3	Methylobacterium mesophilicum	2	0	0	0	0	0	0	0	0	0	0	0	0	0	0	0	0	0	0	0	0	0	0	0	0	0	0	0	0	0	0	0	0	0	0	0	0	0	0	0	0	0	0	1	0
vogue0482	92.1	558	b26988 NZ_HE999447 Prevotella conceptionensis 9403948	Prevotella conceptionensis	2	0	0	0	0	0	0	0	0	0	0	0	0	0	0	0	0	0	0	0	0	0	0	0	0	0	0	0	0	0	0	0	0	0	0	0	0	0	0	0	0	0	0	0	0
vogue0549	84.9	247	b27552 NZ_KB894769 Brachymonas chironomi DSM 19884	Brachymonas chironomi	2	0	0	0	0	0	0	0	0	0	0	0	0	0	0	0	0	0	0	0	0	0	0	0	0	0	0	0	0	0	0	0	0	0	0	0	0	0	0	0	0	0	0	0	0
vogue0577	100	295	b18573 NZ_AEVN01000056 Phascolarctobacterium sp. YIT 12067	Phascolarctobacterium sp.	2	0	0	0	0	0	0	0	0	0	0	0	0	0	0	0	0	0	0	0	2	0	0	0	0	0	0	0	0	0	0	0	0	0	0	0	0	0	0	0	0	0	0	0	0
vogue0582	73.2	288	b26387 NZ_AJSZ01000532 Streptomyces tsukubaensis NRRL 18488	Streptomyces tsukubaensis	2	0	0	0	0	0	0	0	0	0	0	0	0	0	0	0	0	0	0	0	0	0	0	0	0	0	0	0	0	0	0	0	0	0	0	0	0	0	0	0	0	0	0	0	0
vogue0641	94.5	474	b24309 NZ_APCC01000052 Agrobacterium tumefaciens Cherry 2E-2-2	Agrobacterium tumefaciens	2	0	0	0	0	0	0	0	0	0	0	0	0	0	0	0	0	0	0	0	0	0	0	0	0	0	0	0	0	0	0	0	0	0	0	0	0	0	0	0	0	0	0	0	0
vogue0643	87.1	210	b18514 AEVD01000004 Streptococcus infantis ATCC 700779	Streptococcus infantis	2	0	0	0	0	0	0	0	0	0	0	0	0	0	0	0	0	0	0	0	0	0	0	0	0	0	0	0	0	0	0	0	0	0	0	0	0	0	0	0	0	0	0	0	0
vogue0651	74.7	443	b26593 ASTA01000016 Anaerotruncus sp. G3	Anaerotruncus sp.	2	0	0	0	0	0	0	0	0	0	0	0	0	0	0	0	0	0	0	0	0	0	0	0	0	0	0	0	0	0	0	0	0	0	0	0	0	0	0	0	0	0	0	0	0
vogue0658	76.8	443	b26928 NZ_AKIF01000153 Alkalibacillus haloalkaliphilus C5	Alkalibacillus haloalkaliphilus	2	0	0	0	0	0	0	0	0	0	0	0	0	0	0	0	0	0	0	0	0	0	0	0	0	0	0	0	0	0	0	0	0	0	0	0	0	0	0	0	0	0	0	0	0
vogue0687	60.8	552	b21801 AKKL01000034 Providencia burhodogranariea B DSM 19968	Providencia burhodogranariea	2	0	0	0	0	0	0	0	0	0	0	0	0	0	0	0	0	0	0	0	0	0	0	0	0	0	0	0	0	0	0	0	0	0	0	0	0	0	0	0	0	0	0	0	0
vogue0690	63.9	555	b10813 CP000930 Heliobacterium modesticaldum Ice1	Heliobacterium modesticaldum	2	0	0	0	0	0	0	0	0	0	0	0	0	0	0	0	0	0	0	0	0	0	0	0	0	0	0	0	0	0	0	0	0	0	0	0	0	0	0	0	0	0	0	0	0
vogue0695	98.2	552	b14483 NZ_ACVP01000003 Corynebacterium tuberculostearicum SK141	Corynebacterium tuberculostearicum	2	0	0	0	0	0	0	0	0	0	0	0	0	0	0	0	0	0	0	0	0	0	0	0	0	0	0	0	0	0	0	0	0	0	0	0	0	0	0	0	0	0	0	0	0
vogue0736	62.4	245	b26885 NZ_KB905846 Zymophilus raffinosivorans DSM 20765	Zymophilus raffinosivorans	2	0	0	0	0	0	0	0	0	0	0	0	0	0	0	0	0	0	0	0	0	0	0	0	0	0	0	0	0	0	0	0	0	0	0	0	0	0	0	0	0	0	0	0	0
vogue0756	70.5	555	b5841 AY691311 Clostridium cellulolyticum ATCC 35319	Clostridium cellulolyticum	2	0	0	0	0	0	0	0	0	0	0	0	0	0	0	0	0	0	0	0	0	0	0	0	0	0	0	0	0	0	0	0	0	0	0	0	0	0	0	0	0	0	0	0	0
vogue0764	77.8	395	b26805 NZ_ARRO01000002 Actinobacterium sp. SCGC AAA027-M14	Actinobacterium sp.	2	0	0	0	0	0	0	0	0	0	0	0	0	0	0	0	0	0	0	0	0	0	0	0	0	0	0	0	0	0	0	0	0	0	0	0	0	0	0	0	0	0	0	0	0
vogue0770	79.1	492	b10795 NC_011004 Rhodopseudomonas palustris TIE-1	Rhodopseudomonas palustris	2	0	0	0	0	0	0	0	0	0	0	0	0	0	0	0	0	0	0	0	0	0	0	0	0	0	0	0	0	0	0	0	0	0	0	0	0	0	0	0	0	0	0	0	0
vogue0788	67.5	506	b26885 NZ_KB905846 Zymophilus raffinosivorans DSM 20765	Zymophilus raffinosivorans	2	0	0	0	0	0	0	0	0	0	0	0	0	0	0	0	0	0	0	0	0	0	0	0	0	0	0	0	0	0	0	0	0	0	0	0	0	0	0	0	0	0	0	0	0
vogue0802	76.6	558	b17663 AB547561 Barnesiella viscericola JCM 13660	Barnesiella viscericola	2	0	0	0	0	0	0	0	0	0	0	0	0	0	0	0	0	0	0	0	0	0	0	0	0	0	0	0	0	0	0	0	0	0	0	0	0	0	0	0	0	0	0	0	0
vogue0828	65.4	552	b10199 EF571590 Lactobacillus gasseri ATCC 33323	Lactobacillus gasseri	2	0	0	0	0	0	0	0	0	0	0	0	0	0	0	0	0	0	0	0	0	0	0	0	0	0	0	0	0	0	0	0	0	0	0	0	0	0	0	0	0	0	0	0	0
vogue0847	85.5	407	b20642 NZ_AJWL01000053 Hydrogenophaga sp. PBC	Hydrogenophaga sp.	2	0	0	0	0	0	0	0	0	0	0	0	0	0	0	0	0	0	0	0	0	0	0	0	0	0	0	0	0	0	0	0	0	0	0	0	0	0	0	0	0	0	0	0	0
vogue0862	93.3	269	b27834 AWSW01000030 Bifidobacterium bifidum ATCC 29521	Bifidobacterium bifidum	2	0	0	0	0	0	0	0	0	0	0	0	0	0	0	0	0	0	0	0	0	0	0	0	0	0	0	0	0	0	0	0	0	0	0	0	0	0	0	0	0	0	0	0	0
vogue0882	72.9	557	b26812 NZ_KB913013 Rudanella lutea DSM 19387	Rudanella lutea	2	0	0	0	0	0	0	0	0	0	0	0	0	0	0	0	0	0	0	0	0	0	0	0	0	0	0	0	0	0	0	0	0	0	0	0	0	0	0	0	0	0	0	0	0
vogue0896	81.6	456	b26592 ASTC01000016 Oscillibacter sp. 1-3	Oscillibacter sp.	2	0	0	0	0	0	0	0	0	0	0	0	0	0	0	0	0	0	0	0	0	0	0	0	0	0	0	0	0	0	0	0	0	0	0	0	0	0	0	0	0	0	0	0	0
vogue0900	88	276	b317 AF237424 Streptococcus suis sero2 735	Streptococcus suis	2	0	0	0	0	0	0	0	0	0	0	0	0	0	0	0	0	0	0	0	0	0	0	0	0	0	0	0	0	0	0	0	0	0	0	0	0	0	0	0	0	0	0	0	0
vogue0907	87.1	260	b21918 ANFS01000024 Rhodobacter sp. AKP1	Rhodobacter sp.	2	0	0	0	0	0	0	0	0	0	0	0	0	0	0	0	0	0	0	0	0	0	0	0	0	0	0	0	0	0	0	0	0	0	0	0	0	0	0	0	0	0	0	0	0
vogue0916	99.2	512	b12698 NZ_ABWZ01000002 Bacteroides dorei DSM 17855	Bacteroides dorei	2	0	0	0	0	0	0	0	0	0	0	0	0	0	0	0	0	0	0	0	0	0	0	0	0	0	0	0	0	0	0	0	0	0	0	0	0	0	0	0	0	0	0	0	0
vogue0925	76.6	318	b26592 ASTC01000016 Oscillibacter sp. 1-3	Oscillibacter sp.	2	0	0	0	0	0	0	0	0	0	0	0	0	0	0	0	0	0	0	0	0	0	0	0	0	0	0	0	0	0	0	0	0	0	0	0	0	0	0	0	0	0	0	0	0
vogue0939	85.5	560	b26695 ATCH01000002 Atopobium sp. oral taxon 199 str. F0494	Atopobium sp.	2	0	0	0	0	0	0	0	0	0	0	0	0	0	0	0	0	0	0	0	0	0	0	0	0	0	0	0	0	0	0	0	0	0	0	0	0	0	0	0	0	0	0	0	0
vogue0942	69.4	555	b27663 ATIA01000078 Leifsonia rubra CMS 76R	Leifsonia rubra	2	0	0	0	0	0	0	0	0	0	0	0	0	0	0	0	0	0	0	0	0	0	0	0	0	0	0	0	0	0	0	0	0	0	0	0	0	0	0	0	0	0	0	0	0
vogue0948	88	357	b18713 AEJD00000000 Gardnerella vaginalis 101 NULL	Gardnerella vaginalis subgroup D	2	0	0	0	0	0	0	0	0	0	0	0	0	0	0	0	0	0	0	0	0	0	0	0	0	0	0	0	0	0	0	0	0	0	0	0	0	0	0	0	0	0	0	0	0
vogue0995	83.7	459	b10990 XM_001826293 Aspergillus oryzae RIB40	Aspergillus oryzae	2	0	0	0	0	0	0	0	0	0	0	0	0	0	0	0	0	0	0	0	0	0	0	0	0	0	0	0	0	0	0	0	0	0	0	0	0	0	0	0	0	0	0	0	0
vogue1012	83.7	528	b13635 ACKQ01000028 Chryseobacterium gleum ATCC 35910	Chryseobacterium gleum	2	0	0	0	0	0	0	0	0	0	0	0	0	0	0	0	0	0	0	0	0	0	0	0	0	0	0	0	0	0	0	0	0	0	0	0	0	0	0	0	0	0	0	0	0
vogue1026	79	225	b5839 AY691309 Blautia producta ATCC 27340	Blautia producta	2	0	0	0	0	0	0	0	0	0	0	0	0	0	0	0	0	0	0	0	0	0	0	0	0	0	0	0	0	0	0	0	0	0	0	0	0	0	0	0	0	0	0	0	0
vogue1115	97.9	338	b6772 AY691211 Bacteroides fragilis ATCC 25285	Bacteroides fragilis	2	0	0	0	0	0	0	0	0	0	0	0	0	0	0	0	0	0	0	0	0	0	0	0	0	0	0	0	0	0	0	0	0	0	0	0	0	0	0	0	0	0	0	0	0
vogue1124	97.9	243	b7450 AY562570 Lactobacillus crispatus CECT4840	Lactobacillus crispatus	2	0	0	0	0	0	0	0	0	0	0	0	0	0	0	0	0	0	0	0	0	0	0	0	0	0	0	0	0	0	0	0	0	0	0	0	0	0	0	0	0	0	0	0	0
vogue1130	94.7	226	b18648 NZ_AEWU01000021 Haemophilus parainfluenzae ATCC 33392	Haemophilus parainfluenzae	2	0	0	0	0	0	0	0	0	0	0	0	0	0	0	0	0	0	0	0	0	0	0	0	0	0	0	0	0	0	0	0	0	0	0	0	0	0	0	0	0	0	0	2	0
vogue1138	88.6	430	b1457 AF242279 Staphylococcus carnosus H	Staphylococcus carnosus	2	0	0	0	0	0	0	0	0	0	0	0	0	0	0	0	0	0	0	0	0	0	0	0	0	0	0	0	0	0	0	0	0	0	0	0	0	0	0	0	0	0	0	0	0
vogue1142	88.5	470	b12434 EU790582 Brucella suis biovar 1 ATCC 23444	Brucella suis	2	0	0	0	0	0	0	0	0	0	0	0	0	0	0	0	0	0	0	0	0	0	0	0	0	0	0	0	0	0	0	0	0	0	0	0	0	0	0	0	0	0	0	0	0
vogue1161	75.1	301	b17491 ACLJ02000001 Corynebacterium genitalium ATCC 33030	Corynebacterium genitalium	2	0	0	0	0	0	0	0	0	0	0	0	0	0	0	0	0	0	0	0	0	0	0	0	0	0	0	0	0	0	0	0	0	0	0	0	0	0	0	0	0	0	0	0	0
vogue1204	99.6	253	b18094 AECS01000012 Megasphaera micronuciformis F0359	Megasphaera micronuciformis	2	0	0	0	0	0	0	0	0	0	0	0	0	0	0	0	0	0	0	0	0	0	0	0	0	0	0	0	0	0	0	0	0	0	0	0	0	0	0	0	0	0	0	0	0
vogue1227	97.5	476	b3372 AY123659 Brevundimonas diminuta ATCC 11568	Brevundimonas diminuta	2	0	0	0	0	0	0	0	0	0	0	0	0	0	0	0	0	0	0	0	0	0	0	0	0	0	0	0	0	0	0	0	0	0	0	0	0	0	0	0	0	0	0	0	0
vogue1261	86.4	418	b19178 GL945017 Prevotella multisaccharivorax DSM 17128	Prevotella multisaccharivorax	2	0	0	0	0	0	0	0	0	0	0	0	0	0	0	0	0	0	0	0	0	0	0	0	0	0	0	0	0	0	0	0	0	0	0	0	0	0	0	0	0	0	0	0	0
vogue1332	90.6	555	b28090 NZ_ATVD01000007 Arenimonas oryziterrae DSM 21050	Arenimonas oryziterrae	2	0	0	0	0	0	0	0	0	0	0	0	0	0	0	0	0	0	0	0	0	0	0	0	0	0	1	0	0	0	0	0	0	0	0	0	0	0	0	0	0	0	0	0	0
vogue1367	97.9	244	b291 AF240579 Gardnerella vaginalis ATCC 14018	Gardnerella vaginalis subgroup C	2	0	0	0	0	0	0	0	0	0	0	0	0	0	0	0	0	0	0	0	0	0	0	0	0	0	0	0	0	0	0	0	0	0	0	0	0	0	0	0	0	0	0	0	0
vogue1424	99.2	360	b5833 AY691303 Streptococcus hyointestinalis ATCC 49169	Streptococcus hyointestinalis	2	0	0	0	0	0	0	0	0	0	0	0	0	0	0	0	0	0	0	0	0	0	0	0	0	0	0	0	0	0	0	0	0	0	0	0	0	0	0	0	0	0	0	0	0
vogue1443	95.9	512	b18648 NZ_AEWU01000021 Haemophilus parainfluenzae ATCC 33392	Haemophilus parainfluenzae	2	0	0	0	0	0	0	0	0	0	0	0	0	0	0	0	0	0	0	0	0	0	0	0	0	0	0	0	0	0	0	0	0	0	0	0	0	0	0	0	0	0	0	0	0
vogue1451	97.4	231	b26697 ATBY01000014 Corynebacterium pyruviciproducens ATCC BAA-1742	Corynebacterium pyruviciproducens	2	0	0	0	0	0	0	0	0	0	0	0	0	0	0	0	0	0	1	0	0	0	0	0	0	0	0	0	0	0	0	0	0	0	0	0	0	0	0	0	0	0	0	0	0
vogue1467	95.7	209	b17590 AB547633 Prevotella timonensis JCM 15640	Prevotella timonensis	2	0	0	0	0	0	0	0	0	0	0	0	0	0	0	0	0	0	0	0	0	0	0	0	0	0	0	0	0	0	0	0	0	0	0	0	0	0	0	0	0	0	0	0	0
vogue1490	97	234	b1123 AF352799 Streptococcus parasanguinis ATCC 15912	Streptococcus parasanguinis	2	0	0	0	0	0	0	0	0	0	0	0	0	0	0	0	0	0	0	0	0	0	0	0	0	0	0	0	0	0	0	0	0	0	0	0	0	0	0	0	0	0	0	0	0
vogue1496	88.8	275	b3460 NC_004369 Corynebacterium efficiens YS-314	Corynebacterium efficiens	2	0	0	0	0	0	0	0	0	0	0	0	0	0	0	0	0	0	0	0	0	0	0	0	0	0	0	0	0	0	0	0	0	0	0	0	0	0	0	0	0	0	0	0	0
vogue1513	98	461	b21701 AGWX01000004 Afipia broomeae ATCC 49717	Afipia broomeae	2	0	0	0	0	0	0	0	0	0	0	0	0	0	0	0	0	0	0	0	0	0	0	0	0	0	0	0	0	0	0	0	0	0	0	0	0	0	0	0	0	0	0	0	0
vogue1527	86.1	460	b13663 ACGC01000118 Anaerococcus tetradius ATCC 35098	Anaerococcus tetradius	2	0	0	0	0	0	0	0	0	0	0	0	0	0	0	0	0	0	0	0	0	0	0	0	0	0	0	0	0	0	0	0	0	0	0	0	0	0	0	0	0	0	0	0	0
vogue1534	98	503	b17662 AB547559 Barnesiella intestinihominis JCM 15079	Barnesiella intestinihominis	2	0	0	0	0	0	0	0	0	0	0	0	0	0	0	0	0	0	0	0	0	0	0	0	0	0	0	0	0	0	0	0	0	0	0	0	0	0	0	0	0	0	0	0	0
vogue1544	96.2	530	b13659 ACGE01000074 Corynebacterium striatum ATCC 6940	Corynebacterium striatum	2	0	0	0	0	0	0	0	0	0	0	0	0	1	0	0	0	0	0	0	0	0	0	0	0	0	0	0	0	0	0	0	0	0	0	0	0	0	0	0	0	0	0	0	0
vogue1547	97.8	368	b16667 CP002390 Filifactor alocis ATCC 35896	Filifactor alocis	2	0	0	0	0	0	0	0	0	0	0	0	0	0	0	0	0	0	0	0	0	0	0	0	0	0	0	0	0	0	0	0	0	0	0	0	0	0	0	0	0	0	0	0	0
vogue1565	97.8	181	b13748 CP001708 Anaerococcus prevotii DSM 20548	Anaerococcus prevotii	2	0	0	0	0	0	0	0	0	0	0	0	0	0	0	0	0	0	0	0	0	0	0	0	0	0	0	0	0	0	0	0	0	0	0	0	0	0	0	0	0	0	0	0	0
vogue1580	96.1	355	b26641 AGYD01000011 Campylobacter ureolyticus ACS-301-V-Sch3b	Campylobacter ureolyticus	2	0	0	0	0	0	0	0	0	0	0	0	0	0	0	0	0	0	0	0	0	0	0	0	0	0	0	0	0	0	0	0	0	0	0	0	0	0	0	0	0	0	0	0	0
vogue1601	95.8	339	b19539 CP003040 Roseburia hominis A2-183	Roseburia hominis	2	0	0	0	0	0	0	0	0	0	0	0	0	0	0	0	0	0	0	0	0	0	0	0	0	0	0	0	0	0	0	0	0	0	0	0	0	0	0	0	0	0	0	0	0
vogue1617	98.6	221	b20207 AGCJ01000042 Anaeroglobus geminatus F0357	Anaeroglobus geminatus	2	0	0	0	0	0	0	0	0	0	0	0	0	0	0	0	0	0	0	0	0	0	0	0	0	0	0	0	0	0	0	0	0	0	0	0	0	0	0	0	0	0	0	0	0
vogue1628	99.2	484	b6771 AY691210 Bacteroides eggerthii ATCC 27754	Bacteroides eggerthii	2	0	0	0	0	0	0	0	0	0	0	0	0	0	0	0	0	0	0	0	0	0	0	0	0	0	0	0	0	0	0	0	0	0	0	0	0	0	0	0	0	0	0	0	0
vogue1687	76.6	548	b28085 AWXA01000027 Megasphaera sp. BV3C16-1	Megasphaera sp. BV3C16-1	2	0	0	0	0	0	0	0	0	0	0	0	0	0	0	0	0	0	0	0	0	0	0	0	0	0	0	0	0	0	0	0	0	0	0	0	0	0	0	0	0	0	0	0	0
vogue1705	85.4	547	b12598 FJ360434 Atopobium vaginae DSM15829	Atopobium vaginae	2	0	0	0	0	0	0	0	0	0	0	0	0	0	0	0	0	0	0	0	0	0	0	0	0	0	0	0	0	0	0	0	0	0	0	0	0	0	0	0	0	0	0	0	0
vogue1708	99.3	442	b10722 XM_001731267 Malassezia globosa CBS 7966	Malassezia globosa	2	0	0	0	0	0	1	0	0	0	0	0	0	0	0	0	0	0	0	0	0	0	0	0	0	0	0	0	0	0	0	0	0	0	0	0	0	0	0	0	0	0	0	0	0
vogue1724	95.2	522	b18648 NZ_AEWU01000021 Haemophilus parainfluenzae ATCC 33392	Haemophilus parainfluenzae	2	0	0	0	0	0	0	0	0	0	0	0	0	0	0	0	0	0	0	0	0	0	0	0	0	0	0	0	0	0	0	0	0	0	0	0	0	0	0	0	0	0	0	1	0
vogue0006	74.5	466	b6857 AY691296 Ruminococcus flavefaciens ATCC 19208	Ruminococcus flavefaciens	1	0	0	0	0	0	0	0	0	0	0	0	0	0	0	0	0	0	0	0	0	0	0	0	0	0	0	0	0	0	0	0	0	0	0	0	0	0	0	0	0	0	0	0	0
vogue0014	71.6	358	b17655 AB547552 Bacteroides coagulans JCM 12528	Bacteroides coagulans	1	0	0	0	0	0	0	0	0	0	0	0	0	0	0	0	0	0	0	0	0	0	0	0	0	0	0	0	0	0	0	0	0	0	0	0	0	0	0	0	0	0	0	0	0
vogue0016	78.4	505	b19708 NZ_AGBB01000051 Peptoniphilus indolicus ATCC 29427	Peptoniphilus indolicus	1	0	0	0	0	0	0	0	0	0	0	0	0	0	0	0	0	0	0	0	0	0	0	0	0	0	0	0	0	0	0	0	0	0	0	0	0	0	0	0	0	0	0	0	0
vogue0025	75.1	314	b20546 CP002191 Deinococcus gobiensis I-0	Deinococcus gobiensis	1	0	0	0	0	0	0	0	0	0	0	0	0	0	0	0	0	0	0	0	0	0	0	0	0	0	0	0	0	0	0	0	0	0	0	0	0	0	0	0	0	0	0	0	0
vogue0038	84.9	476	b18823 AP012157 Solibacillus silvestris StLB046	Solibacillus silvestris	1	0	0	0	0	0	0	0	0	0	0	0	0	0	0	0	0	0	0	0	0	0	0	0	0	0	0	0	0	0	0	0	0	0	0	0	0	0	0	0	0	0	0	1	0
vogue0045	65.5	200	b27610 NZ_KB889964 Methylocystis rosea SV97	Methylocystis rosea	1	0	0	0	0	0	0	0	0	0	0	0	0	0	0	0	0	0	0	0	0	0	0	0	0	0	0	0	0	0	0	0	0	0	0	0	0	0	0	0	0	0	0	0	0
vogue0054	75.6	456	b26802 NZ_KB911066 [Clostridium] sporosphaeroides VPI 4527 DSM 1294	[Clostridium] sporosphaeroides	1	0	0	0	0	0	0	0	0	0	0	0	0	0	0	0	0	0	0	0	0	0	0	0	0	0	0	0	0	0	0	0	0	0	0	0	0	0	0	0	0	0	0	0	0
vogue0057	77.1	560	b10849 NZ_ABGD02000012 Anaerotruncus colihominis DSM17241	Anaerotruncus colihominis	1	0	0	0	0	0	0	0	0	0	0	0	0	0	0	0	0	0	0	0	0	0	0	0	0	0	0	0	0	0	0	0	0	0	0	0	0	0	0	0	0	0	0	0	0
vogue0058	78.5	466	b27837 AWTA01000065 Clostridium sp. ATCC 29733	Clostridium sp.	1	0	0	0	0	0	0	0	0	0	0	0	0	0	0	0	0	0	0	0	0	0	0	0	0	0	0	0	0	0	0	0	0	0	0	0	0	0	0	0	0	0	0	0	0
vogue0063	74.2	459	b6854 AY691293 Ruminococcus albus ATCC 27210	Ruminococcus albus	1	0	0	0	0	0	0	0	0	0	0	0	0	0	0	0	0	0	0	0	0	0	0	0	0	0	0	0	0	0	0	0	0	0	0	0	0	0	0	0	0	0	0	0	0
vogue0071	93.3	298	b26972 NZ_AOCN01000019 Leucobacter salsicius M1-8	Leucobacter salsicius	1	0	0	0	0	0	0	0	0	0	0	0	0	0	0	0	0	0	0	0	0	0	0	0	0	0	0	0	0	0	0	0	0	0	0	0	0	0	0	0	0	0	0	0	0
vogue0073	84.8	337	b26972 NZ_AOCN01000019 Leucobacter salsicius M1-8	Leucobacter salsicius	1	0	0	0	0	0	0	0	0	0	0	0	0	0	0	0	0	0	0	0	0	0	0	0	0	0	0	0	0	0	0	0	0	0	0	0	0	0	0	0	0	0	0	0	0
vogue0076	80.9	330	b23918 AP012057 Ilumatobacter coccineum YM16-304	Ilumatobacter coccineum	1	0	0	0	0	0	0	0	0	0	0	0	0	0	0	0	0	0	0	0	0	0	0	0	0	0	0	0	0	0	0	0	0	0	0	0	0	0	0	0	0	0	0	0	0
vogue0088	83.3	318	b7644 NC_007575 Sulfurimonas denitrificans ATCC 33889	Sulfurimonas denitrificans	1	0	0	0	0	0	0	0	0	0	0	0	0	0	0	0	0	0	0	0	0	0	0	0	0	0	0	0	0	0	0	0	0	0	0	0	0	0	0	0	0	0	0	0	0
vogue0119	98.8	320	b20443 HE613569 Streptococcus macedonicus ACA-DC 198	Streptococcus macedonicus	1	0	0	0	0	0	0	0	0	0	0	0	0	0	0	0	0	0	0	0	0	0	0	0	0	0	0	0	0	0	0	0	0	0	0	0	0	0	0	0	0	0	0	0	0
vogue0128	85.3	274	b6798 AY691237 Butyrivibrio proteoclasticus ATCC 51982	Butyrivibrio proteoclasticus	1	0	0	0	0	0	0	0	0	0	0	0	0	0	0	0	0	0	0	0	0	0	0	0	0	0	0	0	0	1	0	0	0	0	0	0	0	0	0	0	0	0	0	0	0
vogue0130	82.4	249	b6776 AY691215 Butyrivibrio crossotus ATCC 29175	Butyrivibrio crossotus	1	0	0	0	0	0	0	0	0	0	0	0	0	0	0	0	0	0	1	0	0	0	0	0	0	0	0	0	0	0	0	0	0	0	0	0	0	0	0	0	0	0	0	0	0
vogue0149	76.8	474	b17631 AB547592 Prevotella baroniae JCM 13447	Prevotella baroniae	1	0	0	0	0	0	0	0	0	0	0	0	0	0	0	0	0	0	0	0	0	0	0	0	0	0	0	0	0	1	0	0	0	0	0	0	0	0	0	0	0	0	0	0	0
vogue0165	77.8	495	b21415 NC_018704 Amphibacillus xylanus NBRC 15112	Amphibacillus xylanus	1	0	0	0	0	0	0	0	0	0	0	0	0	0	0	0	0	0	0	0	0	0	0	0	0	0	0	0	0	0	0	0	0	0	0	0	0	0	0	0	0	0	0	0	0
vogue0175	83.9	317	b26961 NZ_KB714629 Curtobacterium flaccumfaciens UCD-AKU	Curtobacterium flaccumfaciens	1	0	0	0	0	0	0	0	0	0	0	0	0	0	0	0	0	0	0	0	0	0	0	0	0	0	0	0	0	0	0	0	0	0	0	0	0	0	0	0	0	0	0	0	0
vogue0176	75.1	237	b26871 NZ_KB907079 Zimmermannella faecalis B187 ATCC 13722	Zimmermannella faecalis	1	0	0	0	0	0	0	0	0	0	0	0	0	0	0	0	0	0	0	0	0	0	0	0	0	0	0	0	0	0	0	0	0	0	0	0	0	0	0	0	0	0	0	0	0
vogue0227	93.5	555	b23385 AP012603 Agromonas oligotrophica S58	Agromonas oligotrophica	1	0	0	0	0	0	0	0	0	0	0	0	0	0	0	0	0	0	0	0	0	0	0	0	0	0	0	0	0	0	0	0	0	0	0	0	0	0	0	0	0	0	0	0	0
vogue0234	83.7	526	b19589 NC_015976 Sphingobium sp. SYK-6	Sphingobium sp.	1	0	0	0	0	0	0	0	0	0	0	0	0	0	0	0	0	0	0	0	0	0	0	0	0	0	0	0	0	0	0	0	0	0	0	0	0	0	0	0	0	0	0	0	0
vogue0246	85.9	490	b6767 AY691206 Arcanobacterium pyogenes ATCC 19411	Arcanobacterium pyogenes	1	0	0	0	0	0	0	0	0	0	0	0	0	0	0	0	0	0	0	0	0	0	0	0	0	0	0	0	0	0	0	0	0	0	0	0	0	0	0	0	0	0	0	0	0
vogue0247	89.1	276	b18859 FR845719 Streptomyces venezuelae ATCC 10712	Streptomyces venezuelae	1	0	0	0	0	0	0	0	0	0	0	0	0	0	0	0	0	0	0	0	0	0	0	0	0	0	0	0	0	0	0	0	0	0	0	0	0	0	0	0	0	0	0	1	0
vogue0253	85.1	303	b17591 AB547632 Prevotella stercorea JCM 13469	Prevotella stercorea	1	0	0	0	0	0	0	0	0	0	0	0	0	0	0	0	0	0	0	0	0	0	0	0	0	0	0	0	0	0	0	0	0	0	0	0	0	0	0	0	0	0	0	0	0
vogue0254	83.1	545	b17591 AB547632 Prevotella stercorea JCM 13469	Prevotella stercorea	1	0	0	0	0	0	0	0	0	0	0	0	0	0	0	0	0	0	0	0	0	0	0	0	0	0	0	0	0	0	0	0	0	0	0	0	0	0	0	0	0	0	0	0	0
vogue0266	86.3	276	b19178 GL945017 Prevotella multisaccharivorax DSM 17128	Prevotella multisaccharivorax	1	0	0	0	0	0	0	0	0	0	0	0	0	0	0	0	0	0	0	0	0	0	0	0	0	0	0	0	0	0	0	0	0	0	0	0	0	0	0	0	0	0	0	0	0
vogue0268	73.8	555	b7713 CP000909 Chloroflexus aurantiacus J-10-fl	Chloroflexus aurantiacus	1	0	0	0	0	0	0	0	0	0	0	0	0	0	0	0	0	0	0	0	0	0	0	0	0	0	0	0	0	0	0	0	0	0	0	0	0	0	0	0	0	0	0	0	0
vogue0274	82.2	557	b17631 AB547592 Prevotella baroniae JCM 13447	Prevotella baroniae	1	0	0	0	0	0	0	0	0	0	0	0	0	0	0	0	0	0	0	0	0	0	0	0	0	0	0	0	0	0	0	0	0	0	0	0	0	0	0	0	0	0	0	0	0
vogue0293	94	217	b3373 AY123660 Brevundimonas vesicularis ATCC 11426	Brevundimonas vesicularis	1	0	0	0	0	0	0	0	0	0	0	0	0	0	0	0	0	0	0	0	0	0	0	0	0	0	0	0	0	0	0	0	1	0	0	0	0	0	0	0	0	0	0	0	0
vogue0303	68.4	328	b7594 NC_011059 Prosthecochloris aestuarii DSM 271	Prosthecochloris aestuarii	1	0	0	0	0	0	0	0	0	0	0	0	0	0	0	0	0	0	0	0	0	0	0	0	0	0	0	0	0	0	0	0	0	0	0	0	0	0	0	0	0	0	0	0	0
vogue0308	85.7	436	b26907 NZ_ALIQ01000058 Chelatococcus sp. GW1	Chelatococcus sp.	1	0	0	0	0	0	1	0	0	0	0	0	0	0	0	0	0	0	0	0	0	0	0	0	0	0	0	0	0	0	0	0	0	0	0	0	0	0	0	0	0	0	0	0	0
vogue0338	83.5	450	b18411 CP002446 Pseudoxanthomonas suwonensis 11-1	Pseudoxanthomonas suwonensis	1	0	0	0	0	0	0	0	0	0	0	0	0	0	0	0	0	0	0	0	0	0	0	0	0	0	0	0	0	0	0	0	0	0	0	0	0	0	0	0	0	0	0	0	0
vogue0343	97.3	186	b20642 NZ_AJWL01000053 Hydrogenophaga sp. PBC	Hydrogenophaga sp.	1	0	0	0	0	0	0	0	0	0	0	0	0	0	0	0	0	0	0	0	0	0	0	0	0	0	0	0	0	0	0	0	0	0	0	0	0	0	0	0	0	0	0	0	0
vogue0347	90.6	245	b27375 NZ_KB899708 Deinococcus aquatilis DSM 23025	Deinococcus aquatilis	1	0	0	0	0	0	0	0	0	0	0	0	0	0	0	0	0	0	0	0	0	0	0	0	0	0	0	0	0	0	0	0	1	0	0	0	0	0	0	0	0	0	0	0	0
vogue0348	87.3	456	b7655 NC_008392 Burkholderia cepacia (ambifaria) AMMD	Burkholderia cepacia	1	0	0	0	0	0	0	0	0	0	0	0	0	0	0	0	0	0	0	0	0	0	0	0	0	0	0	0	0	0	0	0	0	0	0	0	0	0	0	0	0	0	0	0	0
vogue0354	99	478	b10042 AM490595 Herbaspirillum seropedicae	Herbaspirillum seropedicae	1	0	0	0	0	0	0	0	0	0	0	0	0	0	0	0	0	0	0	0	0	0	0	0	0	0	0	0	0	0	0	0	0	0	0	0	0	0	0	0	0	0	0	0	0
vogue0369	88.4	232	b18985 AB627073 Methylobacterium marchantiae JT1	Methylobacterium marchantiae	1	0	0	0	0	0	0	0	0	0	0	0	0	0	0	0	0	0	0	0	0	0	0	0	0	0	0	0	0	0	0	0	0	0	0	0	0	0	0	0	0	0	0	0	0
vogue0372	88.8	555	b12434 EU790582 Brucella suis biovar 1 ATCC 23444	Brucella suis	1	0	0	0	0	0	0	0	0	0	0	0	0	0	0	0	0	0	0	0	0	0	0	0	0	0	0	0	0	0	0	0	0	0	0	0	0	1	0	0	0	0	0	0	0
vogue0373	91.7	224	b27414 NZ_CAIU01000031 Pseudaminobacter salicylatoxidans KCT001	Pseudaminobacter salicylatoxidans	1	0	0	0	0	0	0	0	0	0	0	0	0	0	0	0	0	0	0	0	0	0	0	0	0	0	0	0	0	0	0	0	0	0	0	0	0	0	0	0	0	0	0	0	0
vogue0375	73	450	b18172 AENY01000095 Thermaerobacter subterraneus DSM 13965	Thermaerobacter subterraneus	1	0	0	0	0	0	0	0	0	0	0	0	0	0	0	0	0	0	0	0	0	0	0	0	0	0	1	0	0	0	0	0	0	0	0	0	0	0	0	0	0	0	0	0	0
vogue0376	95.1	232	b24327 ANPA01000003 Methylobacterium mesophilicum SR1.6/6 3	Methylobacterium mesophilicum	1	0	0	0	0	0	0	0	0	0	0	0	0	0	0	0	0	0	0	0	0	0	0	0	0	0	0	0	0	0	0	0	0	0	0	0	0	0	0	0	0	0	0	0	0
vogue0392	91.6	233	b18884 CP002657 Alicycliphilus denitrificans K601 DSM 14773	Alicycliphilus denitrificans	1	0	0	0	0	0	0	0	0	0	0	0	0	0	0	0	0	0	0	0	0	0	0	0	0	0	0	0	0	0	0	0	0	0	0	0	0	0	0	0	0	0	0	0	0
vogue0395	79.3	317	b6796 AY691235 Flavonifractor plautii ATCC 49531	Flavonifractor plautii	1	0	0	0	0	0	0	0	0	0	0	0	0	0	0	0	0	0	0	0	0	0	0	0	0	0	0	0	0	0	0	0	0	0	0	0	0	0	0	0	0	0	0	0	0
vogue0405	72	561	b6851 AY691290 Prevotella zoogleoformans ATCC 33285	Prevotella zoogleoformans	1	0	0	0	0	0	0	0	0	0	0	0	0	0	0	0	0	0	0	0	0	0	0	0	0	0	0	0	0	0	0	0	0	0	0	0	0	0	0	0	0	0	0	0	0
vogue0417	85.4	555	b26020 APON01000018 Acinetobacter johnsonii CIP 64.6	Acinetobacter johnsonii	1	0	0	0	0	0	0	0	0	0	0	0	0	0	0	0	0	0	0	0	0	0	0	0	0	0	0	0	0	0	0	0	0	0	0	0	0	0	0	0	0	0	0	0	0
vogue0424	74.8	562	b16661 FP929032 Alistipes shahii WAL 8301	Alistipes shahii	1	0	0	0	0	0	0	0	0	0	0	0	0	0	0	0	0	0	0	0	0	0	0	0	0	0	0	0	0	0	0	0	0	0	0	0	0	0	0	0	0	0	0	0	0
vogue0425	79.5	407	b18405 AB608730 Methylobacterium jeotgali LMG 23639	Methylobacterium jeotgali	1	0	0	0	0	0	0	0	0	0	0	0	0	0	0	0	0	0	0	0	0	0	0	0	0	0	0	0	0	0	0	0	0	0	0	0	0	0	0	0	0	0	0	0	0
vogue0429	72.4	560	b4458 NC_007794 Novosphingobium aromaticivorans SMCC F199 DSM 12444	Novosphingobium aromaticivorans	1	0	0	0	0	0	0	0	0	0	0	0	0	0	0	0	0	0	0	0	0	0	0	0	0	0	0	0	0	0	0	0	0	0	0	0	0	0	0	0	0	0	0	0	0
vogue0439	99.8	428	b28085 AWXA01000027 Megasphaera sp. BV3C16-1	Megasphaera sp. BV3C16-1	1	0	0	0	0	0	0	0	0	0	0	0	0	0	0	0	0	0	0	0	0	0	0	0	0	0	0	0	0	0	0	0	0	0	0	0	0	0	0	0	0	0	0	0	0
vogue0442	95.5	556	b18290 AEPZ01000012 Mobiluncus curtisii subsp. holmesii ATCC 35242	Mobiluncus curtisii subsp. holmesii	1	0	0	0	0	0	0	0	0	0	0	0	0	0	0	0	0	0	0	0	0	0	0	0	0	0	0	0	0	0	0	0	0	0	0	0	0	0	0	0	0	0	0	0	0
vogue0446	77.2	502	b28089 NZ_ATVI01000010 Nevskia ramosa DSM 11499	Nevskia ramosa	1	0	0	0	0	0	0	0	0	0	0	0	0	0	0	0	0	0	0	0	0	0	0	0	0	0	0	0	0	0	0	0	0	0	0	0	0	0	0	0	0	0	0	0	1
vogue0448	79.9	329	b7636 CP000450 Nitrosomonas eutropha C91	Nitrosomonas eutropha	1	0	0	0	0	0	0	0	0	0	0	0	0	0	0	0	0	0	0	0	0	0	0	0	0	0	0	0	0	0	0	0	0	0	0	0	0	0	0	0	0	0	0	0	0
vogue0460	77.6	431	b17663 AB547561 Barnesiella viscericola JCM 13660	Barnesiella viscericola	1	0	0	0	0	0	0	0	0	0	0	0	0	0	0	0	0	0	0	0	0	0	0	0	0	0	0	0	0	0	0	0	0	0	0	0	0	0	0	0	0	0	0	0	0
vogue0462	80.1	297	b17643 AB547580 Porphyromonas endodontalis JCM 8526	Porphyromonas endodontalis	1	0	0	0	0	0	0	0	0	0	0	0	0	0	0	0	0	0	0	0	0	0	0	0	0	0	0	0	0	0	0	0	0	0	0	0	0	0	0	0	0	0	0	0	0
vogue0503	78.8	537	b17999 NZ_ADDX01000027 Ruminococcaceae bacterium sp. D16	Ruminococcaceae bacterium sp.	1	0	0	0	0	0	0	0	0	0	0	0	0	0	0	0	0	0	0	0	0	0	0	0	0	0	0	0	0	0	0	0	0	0	0	0	0	0	0	0	0	0	0	0	0
vogue0514	68.7	558	b19742 ADLD01000009 Alistipes indistinctus YIT 12060	Alistipes indistinctus	1	0	0	0	0	0	0	0	0	0	0	0	0	0	0	0	0	0	0	0	0	0	0	0	0	0	0	0	0	0	0	0	0	0	0	0	0	0	0	0	0	0	0	0	0
vogue0529	89.9	552	b19213 NC_015563 Delftia sp. Cs1-4	Delftia sp.	1	0	0	0	0	0	0	0	0	0	0	0	0	0	0	0	0	0	0	0	0	0	0	0	0	0	0	0	0	0	0	0	0	0	0	0	0	0	0	0	0	0	0	0	0
vogue0538	98.5	480	b21607 NZ_AJVC01000002 Herbaspirillum sp. GW103	Herbaspirillum sp.	1	0	0	0	0	0	0	0	0	0	0	0	0	0	0	0	0	0	0	0	0	0	0	0	0	0	0	0	0	0	0	0	0	0	0	0	0	0	0	0	0	0	0	0	0
vogue0567	82.4	222	b19266 FQ859185 Streptomyces cattleya NRRL 8057	Streptomyces cattleya	1	0	0	0	0	0	0	0	0	0	0	0	0	0	0	0	0	0	0	0	0	0	0	0	0	0	0	0	0	0	0	0	0	0	0	0	0	0	0	0	0	0	0	0	0
vogue0581	72	287	b26887 NZ_KB905817 Streptomyces sulphureus DSM 40104	Streptomyces sulphureus	1	0	0	0	0	0	0	0	0	0	0	0	0	0	0	0	0	0	0	0	0	0	0	0	0	0	0	0	0	0	0	0	0	0	0	0	0	0	0	0	0	0	0	0	0
vogue0606	79.2	260	b10849 NZ_ABGD02000012 Anaerotruncus colihominis DSM17241	Anaerotruncus colihominis	1	0	0	0	0	0	0	0	0	0	0	0	0	0	0	0	0	0	0	0	0	0	0	0	0	0	0	0	0	0	0	0	0	0	0	0	0	0	0	0	0	0	0	0	0
vogue0611	86	564	b12429 EU790577 Telluria mixta ATCC 49108	Telluria mixta	1	0	0	0	0	0	0	0	0	0	0	0	0	0	0	0	0	0	0	0	0	0	0	0	0	0	0	0	0	0	0	0	0	0	0	0	0	0	0	0	0	0	0	0	0
vogue0624	86.6	255	b26349 AQOU01000047 Pandoraea sp. SD6-2	Pandoraea sp.	1	0	0	0	0	0	0	0	0	0	0	0	0	0	0	0	0	0	0	0	0	0	0	0	0	0	0	0	0	0	0	0	0	0	0	0	0	0	0	0	0	0	0	0	0
vogue0625	96.7	301	b16193 ACEO02000014 Neisseria subflava NJ9703	Neisseria subflava	1	0	0	0	0	0	0	0	0	0	0	0	0	0	0	0	0	0	0	0	0	0	0	0	0	0	0	0	0	0	0	0	0	0	0	0	0	0	0	0	0	0	0	1	0
vogue0629	91.3	461	b26904 NZ_ALKO01000017 Limnohabitans sp. Rim47	Limnohabitans sp.	1	0	0	0	0	0	0	0	0	0	0	0	0	0	0	0	0	0	0	0	0	0	0	0	0	0	0	0	0	0	0	0	0	0	0	0	0	0	0	0	0	0	0	0	0
vogue0638	86.1	310	b3404 AY123721 Moraxella catarrhalis ATCC 25238	Moraxella catarrhalis	1	0	0	0	0	0	0	0	0	0	0	0	0	0	0	0	0	0	0	0	0	0	0	0	0	0	0	0	0	0	0	0	0	0	0	0	0	0	0	0	0	0	0	0	0
vogue0662	70.5	557	b10205 DQ914834 Sphingobacterium canadense CR11	Sphingobacterium canadense	1	0	0	0	0	0	0	0	0	0	0	0	0	0	0	0	0	0	0	0	0	0	0	0	0	0	0	0	0	0	0	0	0	0	0	0	0	0	0	0	0	0	0	0	0
vogue0666	92.3	237	b10420 AAYH02000039 Bacteroides uniformis ATCC 8492	Bacteroides uniformis	1	0	0	0	0	0	0	0	0	0	0	0	0	0	0	0	0	0	0	0	0	0	0	0	0	0	0	0	0	0	0	0	0	0	0	0	0	0	0	0	0	0	0	0	0
vogue0667	73.7	436	b17634 AB547589 Porphyromonas uenonis JCM 13868	Porphyromonas uenonis	1	0	0	0	0	0	0	0	0	0	0	0	0	0	0	0	0	0	0	0	0	0	0	0	0	0	0	0	0	0	0	0	0	0	0	0	0	0	0	0	0	0	0	0	0
vogue0686	84.5	309	b5839 AY691309 Blautia producta ATCC 27340	Blautia producta	1	0	0	0	0	0	0	0	0	0	0	0	0	0	0	0	0	0	0	0	0	0	0	0	0	0	0	0	0	0	0	0	0	0	0	0	0	0	0	0	0	0	0	0	0
vogue0696	61.2	410	b21415 NC_018704 Amphibacillus xylanus NBRC 15112	Amphibacillus xylanus	1	0	0	0	0	0	0	0	0	0	0	0	0	0	0	0	0	0	0	0	0	0	0	0	0	0	0	0	0	0	0	0	0	0	0	0	0	0	0	0	0	0	0	0	0
vogue0700	76.6	552	b26805 NZ_ARRO01000002 Actinobacterium sp. SCGC AAA027-M14	Actinobacterium sp.	1	0	0	0	0	0	0	0	0	0	0	0	0	0	0	0	0	0	0	0	0	0	0	0	0	0	0	0	0	0	0	0	0	0	0	0	0	0	0	0	0	0	0	0	0
vogue0706	80.7	275	b18171 AEOA01000015 Eubacterium cellulosolvens strain 6 ATCC 43171	Eubacterium cellulosolvens	1	0	0	0	0	0	0	0	0	0	0	0	0	0	0	0	0	0	0	0	0	0	0	0	0	0	0	0	0	0	0	0	0	0	0	0	0	1	0	0	0	0	0	0	0
vogue0722	81.2	255	b9477 CP000655 Polynucleobacter necessarius subsp. asymbioticus QLW-P1DMWA-1	Polynucleobacter necessarius subsp. asymbioticus	1	0	0	0	0	0	0	0	0	0	0	0	0	0	0	0	0	0	0	0	0	0	0	0	0	0	0	0	0	0	0	0	0	0	0	0	0	0	0	0	0	0	0	0	0
vogue0765	84.8	567	b13661 ACGD01000005 Corynebacterium accolens ATCC 49725	Corynebacterium accolens	1	0	0	0	0	0	0	0	0	0	0	0	0	0	0	0	0	0	0	0	0	0	0	0	0	0	0	0	0	0	0	0	0	0	0	0	0	0	0	0	0	0	0	0	0
vogue0773	91	341	b18380 XM_001395527 Aspergillus niger CBS 513.88	Aspergillus niger	1	0	0	0	0	0	0	0	0	0	0	0	0	0	0	0	0	0	0	0	0	0	0	0	0	0	0	0	0	0	0	0	0	0	0	0	0	0	0	0	0	0	0	0	0
vogue0775	87.9	470	b235 AF053574 Staphylococcus caprae ATCC 35538	Staphylococcus caprae	1	0	0	0	0	0	0	0	0	0	0	0	0	0	0	0	0	0	0	0	0	0	0	0	0	0	0	0	0	0	0	0	0	0	0	0	0	0	0	0	0	0	0	0	0
vogue0778	84.5	329	b19434 AFQQ01000001 Haemophilus haemolyticus M21621	Haemophilus haemolyticus	1	0	0	0	0	0	0	0	0	0	0	0	0	0	0	0	0	0	0	0	0	0	0	0	0	0	0	0	0	0	0	0	0	0	0	0	0	0	0	0	0	0	0	0	0
vogue0784	67	244	b26020 APON01000018 Acinetobacter johnsonii CIP 64.6	Acinetobacter johnsonii	1	0	0	0	0	0	0	0	0	0	0	0	0	0	0	0	0	0	0	0	0	0	0	0	0	0	0	0	0	0	0	0	0	0	0	0	0	0	0	0	0	0	0	0	0
vogue0785	84.5	553	b5837 AY691307 Succinivibrio dextrinosolvens ATCC 19716	Succinivibrio dextrinosolvens	1	0	0	0	0	0	0	0	0	0	0	0	0	0	0	0	0	0	0	0	0	0	0	0	0	0	0	0	0	0	0	0	0	0	0	0	0	0	0	0	0	0	0	0	0
vogue0790	84	214	b14575 NZ_ACXU01000002 Anaerococcus vaginalis ATCC 51170	Anaerococcus vaginalis	1	0	0	0	0	0	0	0	0	0	0	0	0	0	0	0	0	0	0	0	0	0	0	0	0	0	0	0	0	0	0	0	0	0	0	0	0	0	0	0	0	0	0	0	0
vogue0792	71.5	552	b26365 NZ_BAHD01000024 Kineosphaera limosa NBRC 100340	Kineosphaera limosa	1	0	0	0	0	0	0	0	0	0	0	0	0	0	0	0	0	0	0	0	0	0	0	0	0	0	0	0	0	0	0	0	0	0	0	0	0	0	0	0	0	0	0	0	0
vogue0806	82.5	552	b17999 NZ_ADDX01000027 Ruminococcaceae bacterium sp. D16	Ruminococcaceae bacterium sp.	1	0	0	0	0	0	0	0	0	0	0	0	0	0	0	0	0	0	0	0	0	0	0	0	0	0	0	0	0	0	0	0	0	1	0	0	0	0	0	0	0	0	0	0	0
vogue0814	73.3	330	b16490 CP002400 Ethanoligenens harbinense YUAN-3	Ethanoligenens harbinense	1	0	0	0	0	0	0	0	0	0	0	0	0	0	0	0	0	0	0	0	0	0	0	0	0	0	0	1	0	0	0	0	0	0	0	0	0	0	0	0	0	0	0	0	0
vogue0821	69.3	372	b18093 AECU01000014 Faecalibacterium cf. prausnitzii KLE1255	Faecalibacterium cf. prausnitzii	1	0	0	0	0	0	0	0	0	0	0	0	0	0	0	0	0	0	0	0	0	0	0	0	0	0	0	0	0	0	0	0	0	0	0	0	0	0	0	0	0	0	0	0	0
vogue0823	70.5	554	b6798 AY691237 Butyrivibrio proteoclasticus ATCC 51982	Butyrivibrio proteoclasticus	1	0	0	0	0	0	0	0	0	0	0	0	0	0	0	0	0	0	0	0	0	0	0	0	0	0	0	0	0	0	0	0	0	0	0	0	0	0	0	0	0	0	0	0	0
vogue0833	72.2	378	b11988 AP009152 Kocuria rhizophila DC2201	Kocuria rhizophila	1	0	0	0	0	0	0	0	0	0	0	0	1	0	0	0	0	0	0	0	0	0	0	0	0	0	0	0	0	0	0	0	0	0	0	0	0	0	0	0	0	0	0	0	0
vogue0834	75.9	520	b11953 NC_012803 Micrococcus luteus NCTC 2665	Micrococcus luteus	1	0	0	0	0	0	0	0	0	0	0	0	0	0	0	0	0	0	0	0	0	0	0	0	0	0	0	0	0	0	0	0	0	0	0	0	0	0	0	0	0	0	0	0	0
vogue0841	71.3	553	b28085 AWXA01000027 Megasphaera sp. BV3C16-1	Megasphaera sp. BV3C16-1	1	0	0	0	0	0	0	0	0	0	0	0	0	0	0	0	0	0	0	0	0	0	0	0	0	0	0	0	0	0	0	0	0	0	0	0	0	0	0	0	0	0	0	0	0
vogue0854	80	557	b17999 NZ_ADDX01000027 Ruminococcaceae bacterium sp. D16	Ruminococcaceae bacterium sp.	1	0	0	0	0	0	0	0	0	0	0	0	0	0	0	0	0	0	0	0	0	0	0	0	0	0	0	0	0	0	0	0	0	0	0	0	0	0	0	0	0	0	0	0	0
vogue0870	82.9	241	b10768 NZ_AAXA02000010 Dorea formicigenerans ATCC 27755	Dorea formicigenerans	1	0	0	0	0	0	0	0	0	0	0	0	0	0	0	0	0	0	0	0	0	0	0	0	0	0	0	0	0	0	0	0	0	0	0	0	0	0	0	0	0	0	0	0	0
vogue0889	88.6	473	b26592 ASTC01000016 Oscillibacter sp. 1-3	Oscillibacter sp.	1	0	0	0	0	0	0	0	0	0	0	0	0	0	0	0	0	0	0	0	0	0	0	0	0	0	0	0	0	0	0	0	0	0	0	0	0	0	0	0	0	0	0	0	0
vogue0899	73	226	b18164 CP003001 Caldicellulosiruptor lactoaceticus 6A DSM 9545	Caldicellulosiruptor lactoaceticus	1	0	0	0	0	0	0	0	0	0	0	0	0	0	0	0	0	0	0	0	0	0	0	0	0	0	0	0	0	0	0	0	0	0	0	0	0	0	0	0	0	0	0	0	0
vogue0902	77.1	462	b6844 AY691283 Prevotella heparinolytica ATCC 35895	Prevotella heparinolytica	1	0	0	0	0	0	0	0	0	0	0	0	0	0	0	0	0	0	0	0	0	0	0	0	0	0	0	0	0	0	0	0	0	0	0	0	0	0	0	0	0	0	0	0	0
vogue0904	75.1	425	b17635 AB547588 Porphyromonas somerae JCM 13867	Porphyromonas somerae	1	0	0	0	0	0	0	0	0	0	0	0	0	0	0	0	0	0	0	0	0	0	0	0	0	0	0	0	0	0	0	0	0	0	0	0	0	0	0	0	0	0	0	0	0
vogue0912	79.1	546	b17999 NZ_ADDX01000027 Ruminococcaceae bacterium sp. D16	Ruminococcaceae bacterium sp.	1	0	0	0	0	0	0	0	0	0	0	0	0	0	0	0	0	0	0	0	0	0	0	0	0	0	0	0	0	0	0	0	0	0	0	0	0	0	0	0	0	0	0	0	0
vogue0941	58.7	459	b18573 NZ_AEVN01000056 Phascolarctobacterium sp. YIT 12067	Phascolarctobacterium sp.	1	0	0	0	0	0	0	0	0	0	0	0	0	0	0	0	0	0	0	0	0	0	0	0	0	0	0	0	0	0	0	0	0	0	0	0	0	0	0	0	0	0	0	0	0
vogue0970	58.2	446	b13530 CP001229 Sulfurihydrogenibium azorense Az-Fu1	Sulfurihydrogenibium azorense	1	0	0	0	0	0	0	0	0	0	0	0	0	0	0	0	0	0	0	0	0	0	0	0	0	0	0	0	0	0	0	0	0	0	0	0	0	0	0	0	0	0	0	0	0
vogue0981	82	525	b26912 NZ_ALEF01000004 Virgibacillus halodenitrificans 1806	Virgibacillus halodenitrificans	1	0	0	0	0	0	0	0	0	0	0	0	0	0	0	0	0	0	0	0	0	0	0	0	0	0	0	0	0	0	0	0	0	0	0	0	0	0	0	0	0	0	0	0	0
vogue0984	80.8	222	b26820 NZ_KB913029 Sporichthya polymorpha DSM 43042	Sporichthya polymorpha	1	0	0	0	0	0	0	0	0	0	0	0	0	0	0	0	0	0	0	0	0	0	0	0	0	0	0	0	0	0	0	0	0	0	0	0	0	0	0	0	0	0	0	0	0
vogue0986	71.5	375	b24288 NZ_AORV01000044 Clostridium termitidis CT1112 DSM 5398	Clostridium termitidis	1	0	0	0	0	0	0	0	0	0	0	0	0	0	0	0	0	0	0	0	0	0	0	0	0	0	0	0	0	0	0	0	0	0	0	0	0	0	0	0	0	0	0	0	0
vogue1001	59.5	543	b7799 CP000103 Nitrosospira multiformis ATCC 25196	Nitrosospira multiformis	1	0	0	0	0	0	0	0	0	0	0	0	0	0	0	0	0	0	0	0	0	0	0	0	0	0	0	0	0	0	0	0	1	0	0	0	0	0	0	0	0	0	0	0	0
vogue1032	81.5	364	b18786 AEUP01000026 Acetobacter pomorum DM001	Acetobacter pomorum	1	0	0	0	0	0	0	0	0	0	0	0	0	0	0	0	0	0	0	0	0	0	0	0	0	0	0	0	0	0	0	0	0	0	0	0	0	0	0	0	0	0	0	0	0
vogue1046	96.4	333	b17796 NZ_AEEH01000018 Peptoniphilus duerdenii ATCC BAA-1640	Peptoniphilus duerdenii	1	0	0	0	0	0	0	0	0	0	0	0	0	0	0	0	0	0	0	0	0	0	0	0	0	0	0	0	0	0	0	0	0	0	0	0	0	0	0	0	0	0	0	0	0
vogue1056	88	275	b26592 ASTC01000016 Oscillibacter sp. 1-3	Oscillibacter sp.	1	0	0	0	0	0	0	0	0	0	0	0	0	0	0	0	0	0	0	0	0	0	0	0	0	0	0	0	0	0	0	0	0	0	0	0	0	0	0	0	0	0	0	0	0
vogue1059	80.2	561	b17625 AB547598 Prevotella copri JCM 13464	Prevotella copri	1	0	0	0	0	0	0	0	0	0	0	0	0	0	0	0	0	0	0	0	0	0	0	0	0	0	0	0	0	0	0	0	0	0	0	0	0	0	0	0	0	0	0	0	0
vogue1075	84.2	455	b6796 AY691235 Flavonifractor plautii ATCC 49531	Flavonifractor plautii	1	0	0	0	0	0	0	0	0	0	0	0	0	0	0	0	0	0	0	0	0	0	0	0	0	0	0	0	0	0	0	0	0	0	0	0	0	0	0	0	0	0	0	0	0
vogue1081	88.7	327	b26592 ASTC01000016 Oscillibacter sp. 1-3	Oscillibacter sp.	1	0	0	0	0	0	0	0	0	0	0	0	0	0	0	0	0	0	0	0	0	0	0	0	0	0	0	0	0	1	0	0	0	0	0	0	0	0	0	0	0	0	0	0	0
vogue1087	89.2	415	b12769 NZ_ABVQ01000035 [Bacteroides] pectinophilus ATCC 43243	[Bacteroides] pectinophilus	1	0	0	0	0	0	0	0	0	0	0	0	0	0	0	0	0	0	0	0	0	0	0	0	0	0	0	0	0	0	0	0	0	0	0	0	0	0	0	0	0	0	0	0	0
vogue1100	81.5	552	b20429 AGEL01000014 Lachnospiraceae bacterium ACC2	Lachnospiraceae bacterium	1	0	0	0	0	0	0	0	0	0	0	0	0	0	0	0	0	0	0	0	0	0	0	0	0	0	0	0	0	0	0	0	0	0	0	0	0	0	0	0	0	0	0	0	0
vogue1119	98.8	245	b15282 NZ_ACLN01000008 Lactobacillus iners DSM 13335	Lactobacillus iners	1	0	0	0	0	0	0	0	0	0	0	0	0	0	0	0	0	0	0	0	0	0	0	0	0	0	0	0	0	0	0	0	0	0	0	0	0	0	0	0	0	0	0	0	0
vogue1132	97.8	559	b26383 NZ_AJSW01000015 Haemophilus parahaemolyticus HK385 ATCC 10014	Haemophilus parahaemolyticus	1	0	0	0	0	0	0	0	0	0	0	0	0	0	0	0	0	0	0	0	0	0	0	0	0	0	0	0	0	0	0	0	0	0	0	0	0	0	0	0	0	0	0	0	0
vogue1133	96.8	222	b18093 AECU01000014 Faecalibacterium cf. prausnitzii KLE1255	Faecalibacterium cf. prausnitzii	1	0	0	0	0	0	0	0	0	0	0	0	0	0	0	0	0	0	0	0	0	0	0	0	0	0	0	0	0	0	0	0	0	0	0	0	0	0	0	0	0	0	0	0	0
vogue1141	99.8	494	b19953 AFFY01000098 Paraprevotella clara YIT 11840	Paraprevotella clara	1	0	0	0	0	0	0	0	0	0	0	0	0	0	0	0	0	0	0	0	0	0	0	0	0	0	0	0	0	0	0	0	0	0	0	0	0	0	0	0	0	0	0	0	0
vogue1183	96.7	306	b7850 AF429687 Lactobacillus jensenii ATCC 25258	Lactobacillus jensenii	1	0	0	0	0	0	0	0	0	0	0	0	0	0	0	0	0	0	0	0	0	0	0	0	0	0	0	0	0	0	0	0	0	0	0	0	0	0	0	0	0	0	0	0	1
vogue1188	99.2	239	b10199 EF571590 Lactobacillus gasseri ATCC 33323	Lactobacillus gasseri	1	0	0	0	0	0	0	0	0	0	0	0	0	0	0	0	0	0	0	0	0	0	0	0	0	0	0	0	0	0	0	0	0	0	0	0	0	0	0	0	0	0	0	0	0
vogue1195	98.1	217	b17632 AB547591 Prevotella amnii JCM 14753	Prevotella amnii	1	0	0	0	0	0	0	0	0	0	0	0	0	0	0	0	0	0	0	0	0	0	0	0	0	0	0	0	0	0	0	0	0	0	0	0	0	0	0	0	0	0	0	0	0
vogue1203	99.3	556	b28085 AWXA01000027 Megasphaera sp. BV3C16-1	Megasphaera sp. BV3C16-1	1	0	0	0	0	0	0	0	0	0	0	0	0	0	0	0	0	0	0	0	0	0	0	0	0	0	0	0	0	0	0	0	0	0	0	0	0	0	0	0	0	0	0	0	0
vogue1222	97.7	218	b7450 AY562570 Lactobacillus crispatus CECT4840	Lactobacillus crispatus	1	0	0	0	0	0	0	0	0	0	0	0	0	0	0	0	0	0	0	0	0	0	0	0	0	0	0	0	0	0	0	0	1	0	0	0	0	0	0	0	0	0	0	0	0
vogue1228	94	237	b21066 NZ_AKXT01000061 Chondromyces apiculatus DSM 436	Chondromyces apiculatus	1	0	0	0	0	0	0	0	0	0	0	0	0	0	0	0	0	0	0	0	0	0	0	0	0	0	0	0	0	0	0	0	0	0	0	0	0	0	0	0	0	0	0	0	0
vogue1234	91.8	560	b13606 NC_013203 Atopobium parvulum DSM 20469	Atopobium parvulum	1	0	0	0	0	0	0	0	0	0	0	0	0	0	0	0	0	0	0	0	0	0	0	0	0	0	0	0	0	0	0	0	0	0	0	0	0	0	0	0	0	0	0	0	0
vogue1242	88.3	331	b19766 AGIX01000001 Mesorhizobium australicum WSM2073	Mesorhizobium australicum	1	0	0	0	0	0	0	0	0	0	0	0	0	0	0	0	0	0	0	0	0	0	0	0	0	0	0	0	0	0	0	0	0	0	0	0	0	0	0	0	0	0	0	0	0
vogue1326	99.4	490	b21893 AGZU01000014 Sphingobium yanoikuyae ATCC 51230	Sphingobium yanoikuyae	1	0	0	0	0	0	0	0	0	0	0	0	0	0	0	0	0	0	0	0	0	0	0	0	0	0	0	0	0	0	0	0	0	0	0	0	0	0	0	0	0	0	0	0	0
vogue1395	96.6	233	b10199 EF571590 Lactobacillus gasseri ATCC 33323	Lactobacillus gasseri	1	0	0	0	0	0	0	0	0	0	0	0	0	0	0	0	0	0	0	0	0	0	0	0	0	0	0	0	0	0	0	0	0	0	0	0	0	0	0	0	0	0	0	0	0
vogue1399	93.7	234	b6796 AY691235 Flavonifractor plautii ATCC 49531	Flavonifractor plautii	1	0	0	0	0	0	0	0	0	0	0	0	0	0	0	0	0	0	0	0	0	0	0	0	0	0	0	1	0	0	0	0	0	0	0	0	0	0	0	0	0	0	0	0	0
vogue1400	80.1	278	b9179 DQ681229 Atopostipes suicloacalis PPC79	Atopostipes suicloacalis	1	0	0	0	0	0	0	0	0	0	0	0	0	0	0	0	0	0	0	0	0	0	0	0	0	0	0	0	0	0	0	0	0	0	0	0	0	0	0	0	0	0	0	0	0
vogue1418	84.9	322	b3411 AY123677 Oligella ureolytica ATCC 43534	Oligella ureolytica	1	0	0	0	0	0	0	0	0	0	0	0	0	0	0	0	0	0	0	0	0	0	0	0	0	0	0	0	0	0	0	0	0	0	0	0	0	0	0	0	0	0	0	0	0
vogue1423	94.9	352	b1123 AF352799 Streptococcus parasanguinis ATCC 15912	Streptococcus parasanguinis	1	0	0	0	0	0	0	0	0	0	0	0	0	0	0	0	0	0	0	0	0	0	0	0	0	0	0	0	0	0	0	0	0	0	0	0	0	0	0	0	0	0	0	0	0
vogue1428	98.7	476	b13639 ACHF01000011 Corynebacterium glucuronolyticum ATCC 51866	Corynebacterium glucuronolyticum	1	0	0	0	0	0	0	0	0	0	0	0	0	0	0	0	0	0	0	0	0	0	0	0	0	0	0	0	0	1	0	0	0	0	0	0	0	0	0	0	0	0	0	0	0
vogue1430	99.2	475	b13639 ACHF01000011 Corynebacterium glucuronolyticum ATCC 51866	Corynebacterium glucuronolyticum	1	0	0	0	0	0	0	0	0	0	0	0	0	0	0	0	0	0	0	0	0	0	0	0	0	0	0	0	0	0	0	0	0	0	0	0	0	0	0	0	0	0	0	0	0
vogue1461	98.9	179	b408 AB008142 Enterobacter agglomerans JCM1236	Enterobacter agglomerans	1	0	0	0	0	0	0	0	0	0	0	0	0	0	0	0	0	0	0	0	0	0	0	0	0	0	0	0	0	0	0	0	0	0	0	0	0	0	0	0	0	0	0	0	0
vogue1478	83.2	345	b13663 ACGC01000118 Anaerococcus tetradius ATCC 35098	Anaerococcus tetradius	1	0	0	0	0	0	0	0	0	0	0	0	0	0	0	0	0	0	0	0	0	0	0	0	0	0	0	0	0	0	0	0	0	0	0	0	0	0	0	0	0	0	0	0	0
vogue1491	96.9	257	b3148 AF389517 Streptococcus salivarius subsp. salivarius ATCC 7073	Streptococcus salivarius subsp. salivarius	1	0	0	0	0	0	0	0	0	0	0	0	0	0	0	0	0	0	0	0	0	0	0	0	0	0	0	0	0	0	0	0	0	0	0	0	0	0	0	0	0	0	0	0	0
vogue1494	81.1	362	b9179 DQ681229 Atopostipes suicloacalis PPC79	Atopostipes suicloacalis	1	0	0	0	0	0	0	0	0	0	0	0	0	0	0	0	0	0	0	0	0	0	0	0	0	0	0	0	0	0	0	0	0	0	0	0	0	0	0	0	0	0	0	0	0
vogue1495	76.5	550	b28085 AWXA01000027 Megasphaera sp. BV3C16-1	Megasphaera sp. BV3C16-1	1	0	0	0	0	0	0	0	0	0	0	0	0	0	0	0	0	0	0	0	0	0	0	0	0	0	0	0	0	0	0	0	0	0	0	0	0	0	0	0	0	0	0	0	0
vogue1505	89.2	201	b12005 EU622484 Clostridium septicum ATCC 12464	Clostridium septicum	1	0	0	0	0	0	0	0	0	0	0	0	0	0	0	0	0	0	0	0	0	0	0	0	0	0	0	0	0	0	0	0	0	0	0	0	0	0	0	0	0	0	0	0	0
vogue1511	84	455	b10722 XM_001731267 Malassezia globosa CBS 7966	Malassezia globosa	1	0	0	0	0	0	0	0	0	0	0	0	0	0	0	0	0	0	0	0	0	0	0	0	0	0	0	0	0	0	0	0	0	0	0	0	0	0	0	0	0	0	0	0	0
vogue1520	98.3	466	b22245 NZ_AMEP01000100 Prevotella saccharolytica F0055	Prevotella saccharolytica	1	0	0	0	0	0	0	0	0	0	0	0	0	0	0	0	0	0	0	0	0	0	0	0	0	0	0	0	0	0	0	0	0	0	0	0	0	0	0	0	0	0	0	0	0
vogue1521	98.9	449	b14160 NC_012781 Eubacterium rectale ATCC 33656	Eubacterium rectale	1	0	0	0	0	0	0	0	0	0	0	0	0	0	0	0	0	0	0	0	0	0	0	0	0	0	0	0	0	0	0	0	0	0	0	0	0	0	0	0	0	0	0	0	0
vogue1522	98	260	b3408 AY123666 Moraxella osloensis ATCC 19976	Moraxella osloensis	1	0	0	0	0	0	0	0	0	0	0	0	0	0	0	0	0	0	0	0	0	0	0	0	0	0	0	0	0	0	0	0	0	0	0	0	0	0	0	0	0	0	0	0	0
vogue1532	99.7	344	b3428 AY123718 Rothia mucilaginosa ATCC 25296	Rothia mucilaginosa	1	0	0	0	0	0	0	0	0	0	0	0	0	0	0	0	0	0	0	0	0	0	0	0	0	0	0	0	0	0	0	0	0	0	0	0	0	0	0	0	0	0	0	1	0
vogue1533	76.1	439	b17663 AB547561 Barnesiella viscericola JCM 13660	Barnesiella viscericola	1	0	0	0	0	0	0	0	0	0	0	0	0	0	0	0	0	0	0	0	0	0	0	0	0	0	1	0	0	0	0	0	0	0	0	0	0	0	0	0	0	0	0	0	0
vogue1545	93.3	492	b14375 NZ_ACDZ02000011 Gemella haemolysans ATCC 10379	Gemella haemolysans	1	0	0	0	0	0	0	1	0	0	0	0	0	0	0	0	0	0	0	0	0	0	0	0	0	0	0	0	0	0	0	0	0	0	0	0	0	0	0	0	0	0	0	0	0
vogue1546	92.1	252	b14375 NZ_ACDZ02000011 Gemella haemolysans ATCC 10379	Gemella haemolysans	1	0	0	0	0	0	0	0	0	0	0	0	0	0	0	0	0	0	0	0	0	0	0	0	0	0	0	0	0	0	0	0	0	0	0	0	0	0	0	0	0	0	0	0	0
vogue1552	99.8	567	b10204 DQ914835 Sphingobacterium multivorum LMG8342	Sphingobacterium multivorum	1	0	0	0	0	0	0	0	0	0	0	0	0	0	0	0	0	0	0	0	0	0	0	0	0	0	0	0	0	0	0	0	0	0	0	0	0	0	0	0	0	0	0	0	0
vogue1558	89.3	336	b6855 AY691294 Ruminococcus bromii ATCC 27255	Ruminococcus bromii	1	0	0	0	0	0	0	0	0	0	0	0	0	0	0	0	0	0	0	0	0	0	0	0	0	0	0	0	0	0	0	0	0	0	0	0	0	0	0	0	0	0	0	0	0
vogue1564	95.2	433	b17762 NZ_GL384002 Burkholderiales bacterium 1_1_47	Burkholderiales bacterium	1	0	0	0	0	0	0	0	0	0	0	0	0	0	0	0	0	0	0	0	0	0	0	0	0	0	0	0	0	0	0	0	0	0	0	0	0	0	0	0	0	0	0	0	0
vogue1567	88.6	467	b7333 AY837568 Methylophilus methylotrophus ATCC 53528D	Methylophilus methylotrophus	1	0	0	0	0	0	0	0	0	0	0	0	0	0	0	0	0	0	0	0	0	0	0	0	0	0	0	0	0	0	0	0	0	0	0	0	0	0	0	0	0	0	0	0	0
vogue1581	80.1	177	b28170 NZ_ATTJ01000001 Deinococcus sp. 2009	Deinococcus sp.	1	0	0	0	0	0	0	0	0	0	0	0	0	0	0	0	0	0	0	0	0	0	0	0	0	0	0	0	0	0	0	0	0	0	0	0	0	0	0	0	0	0	0	0	0
vogue1585	81.6	449	b17999 NZ_ADDX01000027 Ruminococcaceae bacterium sp. D16	Ruminococcaceae bacterium sp.	1	0	0	0	0	0	0	0	0	0	0	0	0	0	0	0	0	0	0	0	0	0	0	0	0	0	0	0	0	0	0	0	0	0	0	0	0	0	0	0	0	0	0	0	0
vogue1586	99	301	b15350 NZ_ACIM02000001 Dialister invisus DSM 15470	Dialister invisus	1	0	0	0	0	0	0	0	0	0	0	0	0	0	0	0	0	0	0	0	0	0	0	0	0	0	0	0	0	0	0	0	0	0	0	0	0	0	0	0	0	0	0	0	0
vogue1596	85	552	b7552 NC_008536 Solibacter usitatus Ellin6076	Solibacter usitatus	1	0	0	0	0	0	0	0	0	0	0	0	0	0	0	0	0	0	0	0	0	0	0	0	0	0	0	0	0	0	0	0	0	0	0	0	0	0	0	0	0	0	0	0	0
vogue1600	90.5	239	b26399 NZ_AHIT01000029 Lactobacillus mucosae LM1	Lactobacillus mucosae	1	0	0	0	0	0	0	0	0	0	0	0	0	0	0	0	0	0	0	0	0	0	0	0	0	0	0	0	0	0	0	0	0	0	0	0	0	0	0	0	0	0	0	0	0
vogue1616	81.4	205	b17999 NZ_ADDX01000027 Ruminococcaceae bacterium sp. D16	Ruminococcaceae bacterium sp.	1	0	0	0	0	0	0	0	0	0	0	0	0	0	0	0	0	0	0	0	0	0	0	0	0	0	0	0	0	0	0	0	0	0	0	0	0	0	0	0	0	0	0	0	0
vogue1625	99.6	499	b17654 AB547551 Bacteroides clarus JCM 16067	Bacteroides clarus	1	0	0	0	0	0	0	0	0	0	0	0	0	0	0	0	0	0	0	0	0	0	0	0	0	0	0	0	0	0	0	0	0	0	0	0	0	0	0	0	0	0	0	0	0
vogue1633	86.5	222	b13534 NZ_ACBY01000026 Subdoligranulum variabile DSM15176	Subdoligranulum variabile	1	0	0	0	0	0	0	0	0	0	0	0	0	0	0	0	0	0	0	0	0	0	0	0	0	0	0	0	0	0	0	0	0	0	0	0	0	0	0	0	0	0	0	0	0
vogue1657	99.6	552	b27254 NZ_AKCI01000001 Scardovia wiggsiae F0424	Scardovia wiggsiae	1	0	0	0	0	0	0	0	0	0	0	0	0	0	0	0	0	0	0	0	0	0	0	0	0	0	0	0	0	0	0	0	0	0	0	0	0	0	0	0	0	0	0	0	0
vogue1661	97.2	250	b7850 AF429687 Lactobacillus jensenii ATCC 25258	Lactobacillus jensenii	1	0	0	0	0	0	0	0	0	0	0	0	0	0	0	0	0	0	0	0	0	0	0	0	0	0	0	0	0	0	0	0	0	0	0	0	0	0	0	0	0	0	0	0	0
vogue1680	98	550	b15350 NZ_ACIM02000001 Dialister invisus DSM 15470	Dialister invisus	1	0	0	0	0	0	0	0	0	0	0	0	0	0	0	0	0	0	0	0	0	0	0	0	0	0	0	0	0	0	0	0	0	0	0	0	0	0	0	0	0	0	0	0	0
vogue1685	98.7	297	b21019 NZ_AGWQ01000004 Actinomyces turicensis ACS-279-V-Col4	Actinomyces turicensis	1	0	0	0	0	0	0	0	0	0	0	0	0	0	0	0	0	0	0	0	0	0	0	0	0	0	0	0	0	0	0	0	0	0	0	0	0	0	0	0	0	0	0	0	0
vogue1689	99.5	552	b20973 ALJM01000037 Peptostreptococcaceae bacterium sp. AS15	Peptostreptococcaceae bacterium sp.	1	0	0	0	0	0	0	0	0	0	0	0	0	0	0	0	0	0	0	0	0	0	0	0	0	0	0	0	0	0	0	0	0	0	0	0	0	0	0	0	0	0	0	0	0
					1635072	1274	3019	13020	2997	3683	11782	763	1661	494	3002	3784	1634	27600	9260	13069	7696	2494	5275	5595	1644	17172	1401	7916	1323	9413	5032	6330	1607	19990	2545	7576	22633	9837	1964	1946	3361	12251	2245	1640	1414	11683	11695	12649	24903
				min	402
				max	37378
				average	7569.78
				median	4936
[truncated: 172 more columns]
